# Supplementary material for: Transcriptome signatures preceding the induction of anti-stalk antibodies elicited after universal influenza vaccination
Source: NPJ Vaccines. 2022 Dec 10;7:160. doi: 10.1038/s41541-022-00583-w (PMC9741632; doi:10.1038/s41541-022-00583-w)
Supplement: Supplementary file 2 — Supplementary Data [file 41541_2022_583_MOESM2_ESM.xlsx]

## Sheet: Fig3A
G4_d3_vs_d1							G4_d7_vs_d1
GeneID	Symbol	type_of_gene	logFC	AveExpr	adj.P.Val		GeneID	Symbol	type_of_gene	logFC	AveExpr	adj.P.Val
ENSG00000125148.6	MT2A	protein_coding	1.48937	5.14087	3.301e-13		ENSG00000211896.6	IGHG1	IG_C_gene	3.10494	7.50806	1.01722e-14
ENSG00000149131.15	SERPING1	protein_coding	2.95132	4.38847	3.301e-13		ENSG00000211651.3	IGLV1-44	IG_V_gene	2.90867	2.83453	6.46095e-13
ENSG00000126709.14	IFI6	protein_coding	2.47945	6.65541	7.99506e-13		ENSG00000211897.7	IGHG3	IG_C_gene	2.72323	4.91261	8.70711e-13
ENSG00000135047.14	CTSL	protein_coding	1.19636	2.68629	7.99506e-13		ENSG00000239264.8	TXNDC5	protein_coding	1.68168	3.23202	7.33832e-12
ENSG00000089127.12	OAS1	protein_coding	1.81166	6.32858	1.19036e-12		ENSG00000211660.3	IGLV2-23	IG_V_gene	2.49584	2.65343	7.33832e-12
ENSG00000130489.12	SCO2	protein_coding	1.45143	5.79911	1.19036e-12		ENSG00000224373.3	IGHV4-59	IG_V_gene	1.80749	3.06401	3.43593e-11
ENSG00000231389.7	HLA-DPA1	protein_coding	0.752157	8.19087	1.32653e-12		ENSG00000170476.15	MZB1	protein_coding	1.40942	4.66569	4.33069e-11
ENSG00000134321.11	RSAD2	protein_coding	3.35321	4.81237	1.32653e-12		ENSG00000243466.1	IGKV1-5	IG_V_gene	1.92917	4.75525	5.67635e-09
ENSG00000188820.12	FAM26F	protein_coding	1.26925	4.29658	1.4815e-12		ENSG00000135916.15	ITM2C	protein_coding	0.880009	5.39444	1.56212e-08
ENSG00000173372.16	C1QA	protein_coding	1.92693	1.84608	1.32653e-12		ENSG00000211592.6	IGKC	IG_C_gene	1.60218	7.10399	3.22891e-08
ENSG00000136514.2	RTP4	protein_coding	1.53355	2.70492	1.83609e-12		ENSG00000132465.10	JCHAIN	protein_coding	1.76225	6.12248	2.86924e-07
ENSG00000134326.11	CMPK2	protein_coding	2.34074	4.08728	2.25282e-12		ENSG00000211677.2	IGLC2	IG_C_gene	1.4876	6.00507	2.86924e-07
ENSG00000108679.12	LGALS3BP	protein_coding	0.924426	5.28428	2.82822e-12		ENSG00000211668.2	IGLV2-11	IG_V_gene	1.77807	2.54823	2.9529e-07
ENSG00000133106.14	EPSTI1	protein_coding	1.91726	5.22131	2.82822e-12		ENSG00000244437.1	IGKV3-15	IG_V_gene	1.70056	1.88774	3.90088e-07
ENSG00000177989.13	ODF3B	protein_coding	1.46168	6.92602	4.43725e-12		ENSG00000100219.16	XBP1	protein_coding	0.422871	6.64564	5.71116e-07
ENSG00000100911.13	PSME2	protein_coding	0.835483	6.75449	5.23283e-12		ENSG00000153066.12	TXNDC11	protein_coding	0.394975	5.5413	7.04597e-07
ENSG00000106605.10	BLVRA	protein_coding	0.837967	4.44981	5.23283e-12		ENSG00000211644.2	IGLV1-51	IG_V_gene	1.8063	1.53482	1.21304e-06
ENSG00000173369.15	C1QB	protein_coding	2.49133	0.997077	2.82822e-12		ENSG00000242371.1	IGKV1-39	IG_V_gene	3.22552	-1.00573	2.06592e-07
ENSG00000119917.13	IFIT3	protein_coding	2.26972	7.24297	1.09139e-11		ENSG00000251546.1	IGKV1D-39	IG_V_gene	2.81477	-1.23964	2.76952e-07
ENSG00000111331.12	OAS3	protein_coding	2.19012	6.79619	1.09139e-11		ENSG00000211679.2	IGLC3	IG_C_gene	1.64911	4.68584	2.81424e-06
ENSG00000185745.9	IFIT1	protein_coding	2.68222	5.74938	1.09139e-11		ENSG00000155660.10	PDIA4	protein_coding	0.466665	6.05726	3.06417e-06
ENSG00000137965.10	IFI44	protein_coding	2.14841	4.79057	1.09139e-11		ENSG00000048462.10	TNFRSF17	protein_coding	1.4312	1.2003	2.81424e-06
ENSG00000119655.8	NPC2	protein_coding	0.791505	6.47886	1.13187e-11		ENSG00000004468.12	CD38	protein_coding	0.716936	4.39934	3.47392e-06
ENSG00000023171.14	GRAMD1B	protein_coding	0.849378	4.23255	1.13187e-11		ENSG00000254709.6	IGLL5	protein_coding	1.13039	2.63706	9.54997e-06
ENSG00000059378.12	PARP12	protein_coding	0.933852	6.52409	1.13791e-11		ENSG00000166598.12	HSP90B1	protein_coding	0.469368	7.5112	9.54997e-06
ENSG00000002549.12	LAP3	protein_coding	1.49956	5.5078	1.48216e-11		ENSG00000259772.6	RP11-16E12.2	lincRNA	1.14252	0.911948	8.27724e-06
ENSG00000174944.8	P2RY14	protein_coding	1.69437	3.85212	2.41448e-11		ENSG00000166562.8	SEC11C	protein_coding	0.501601	4.64046	1.07193e-05
ENSG00000137959.15	IFI44L	protein_coding	2.52381	4.87985	2.56078e-11		ENSG00000091490.10	SEL1L3	protein_coding	0.472503	5.94384	1.07193e-05
ENSG00000162654.8	GBP4	protein_coding	1.29528	6.01086	2.98119e-11		ENSG00000123989.13	CHPF	protein_coding	0.671067	3.06628	3.06409e-05
ENSG00000204287.13	HLA-DRA	protein_coding	0.649194	9.09722	2.98119e-11		ENSG00000211659.2	IGLV3-25	IG_V_gene	1.65927	2.42882	4.25448e-05
ENSG00000185339.8	TCN2	protein_coding	1.40251	2.58601	2.68085e-11		ENSG00000110777.11	POU2AF1	protein_coding	0.609683	5.18787	6.91147e-05
ENSG00000138646.8	HERC5	protein_coding	2.08807	5.09768	5.32683e-11		ENSG00000241351.2	IGKV3-11	IG_V_gene	1.05192	4.38649	0.000103416
ENSG00000068079.7	IFI35	protein_coding	1.31272	5.47673	5.44223e-11		ENSG00000211967.3	IGHV3-53	IG_V_gene	1.42936	0.59185	0.00012343
ENSG00000168899.4	VAMP5	protein_coding	1.10774	3.61622	5.44223e-11		ENSG00000211649.3	IGLV7-46	IG_V_gene	2.10426	1.3417	0.000186123
ENSG00000197122.11	SRC	protein_coding	0.712158	5.24677	5.76806e-11		ENSG00000211669.2	IGLV3-10	IG_V_gene	2.43819	0.117322	0.000134264
ENSG00000124256.14	ZBP1	protein_coding	1.06651	6.11717	5.97054e-11		ENSG00000123352.17	SPATS2	protein_coding	0.498403	2.64062	0.000201404
ENSG00000156587.15	UBE2L6	protein_coding	1.22828	6.93949	5.97054e-11		ENSG00000211955.2	IGHV3-33	IG_V_gene	1.29232	2.24651	0.000230822
ENSG00000187608.8	ISG15	protein_coding	2.47387	5.56058	6.38816e-11		ENSG00000086062.12	B4GALT1	protein_coding	0.202618	7.16185	0.000215152
ENSG00000132530.16	XAF1	protein_coding	1.38644	7.27761	6.43312e-11		ENSG00000270550.1	IGHV3-30	IG_V_gene	1.22213	2.6098	0.000620748
ENSG00000162734.12	PEA15	protein_coding	0.540778	5.79264	7.32316e-11		ENSG00000211962.2	IGHV1-46	IG_V_gene	1.35216	1.76815	0.000714355
ENSG00000157693.14	C9orf91	protein_coding	0.65909	4.67968	7.95713e-11		ENSG00000142675.17	CNKSR1	protein_coding	0.652128	1.99816	0.000717644
ENSG00000128284.19	APOL3	protein_coding	0.597392	6.23937	9.00099e-11		ENSG00000280411.1	IGHV1-69-2	IG_V_gene	1.33435	1.40637	0.000985431
ENSG00000116663.10	FBXO6	protein_coding	1.14469	4.14033	9.4379e-11		ENSG00000211662.2	IGLV3-21	IG_V_gene	1.31558	3.17011	0.000985431
ENSG00000168062.9	BATF2	protein_coding	2.58557	2.95837	9.00099e-11		ENSG00000240505.8	TNFRSF13B	protein_coding	0.713888	1.92707	0.00131269
ENSG00000111335.12	OAS2	protein_coding	1.34414	6.77431	1.10293e-10		ENSG00000211966.2	IGHV5-51	IG_V_gene	1.11743	3.14002	0.00135591
ENSG00000157601.13	MX1	protein_coding	1.92188	7.35	1.28263e-10		ENSG00000137265.14	IRF4	protein_coding	0.501867	5.04633	0.00128967
ENSG00000128604.18	IRF5	protein_coding	0.609506	6.30348	2.06481e-10		ENSG00000145088.8	EAF2	protein_coding	0.56518	2.09938	0.00155082
ENSG00000135114.12	OASL	protein_coding	1.58428	5.19029	2.49929e-10		ENSG00000211941.3	IGHV3-11	IG_V_gene	1.2619	1.4201	0.00155082
ENSG00000184060.10	ADAP2	protein_coding	0.730796	4.32648	2.86044e-10		ENSG00000211648.2	IGLV1-47	IG_V_gene	1.2283	2.60475	0.00161162
ENSG00000104972.14	LILRB1	protein_coding	0.705112	7.01139	3.22571e-10		ENSG00000211959.2	IGHV4-39	IG_V_gene	1.35549	3.04466	0.00164617
ENSG00000146232.14	NFKBIE	protein_coding	0.577717	4.78241	3.40829e-10		ENSG00000211892.3	IGHG4	IG_C_gene	1.37616	2.41551	0.0019996
ENSG00000186407.6	CD300E	protein_coding	0.839387	6.80634	3.808e-10		ENSG00000223350.2	IGLV9-49	IG_V_gene	1.87809	-0.211861	0.00155082
ENSG00000166002.6	SMCO4	protein_coding	0.916621	3.48826	4.71161e-10		ENSG00000115902.10	SLC1A4	protein_coding	0.478187	3.48467	0.0021517
ENSG00000154451.14	GBP5	protein_coding	1.64072	7.72699	5.0044e-10		ENSG00000099958.14	DERL3	protein_coding	0.60238	3.99538	0.00320066
ENSG00000088827.12	SIGLEC1	protein_coding	2.12452	4.71541	5.47417e-10		ENSG00000211950.2	IGHV1-24	IG_V_gene	1.58976	0.455384	0.00383604
ENSG00000188290.10	HES4	protein_coding	1.70465	3.20561	5.34223e-10		ENSG00000216490.3	IFI30	protein_coding	-0.513886	2.78828	0.00426333
ENSG00000155363.18	MOV10	protein_coding	0.76332	6.29436	5.50958e-10		ENSG00000211666.2	IGLV2-14	IG_V_gene	1.00291	4.11136	0.00402051
ENSG00000137628.16	DDX60	protein_coding	1.38784	4.63972	6.18005e-10		ENSG00000211653.2	IGLV1-40	IG_V_gene	1.21262	3.43188	0.00465175
ENSG00000108771.12	DHX58	protein_coding	0.915707	5.28737	6.18005e-10		ENSG00000239855.1	IGKV1-6	IG_V_gene	1.52999	0.975304	0.00523943
ENSG00000119922.8	IFIT2	protein_coding	1.59324	7.90137	6.18005e-10		ENSG00000118985.14	ELL2	protein_coding	0.440587	4.04338	0.00491497
ENSG00000170581.13	STAT2	protein_coding	0.933356	8.1273	6.45505e-10		ENSG00000074842.7	MYDGF	protein_coding	0.357846	4.72585	0.00523943
ENSG00000173786.16	CNP	protein_coding	0.529317	5.64525	6.49289e-10		ENSG00000168268.10	NT5DC2	protein_coding	0.611887	2.6931	0.00653917
ENSG00000115267.5	IFIH1	protein_coding	1.14264	5.18834	6.92581e-10		ENSG00000240864.3	IGKV1-16	IG_V_gene	1.22027	1.79863	0.00720188
ENSG00000161929.14	SCIMP	protein_coding	0.61677	5.75657	6.92581e-10		ENSG00000211598.2	IGKV4-1	IG_V_gene	1.01628	4.54236	0.00593446
ENSG00000185482.7	STAC3	protein_coding	0.7829	3.27602	6.92581e-10		ENSG00000011478.11	QPCTL	protein_coding	0.355579	2.96826	0.00813668
ENSG00000168961.16	LGALS9	protein_coding	0.846749	7.57196	7.6849e-10		ENSG00000101057.15	MYBL2	protein_coding	0.710021	2.86191	0.00846872
ENSG00000223865.10	HLA-DPB1	protein_coding	0.611009	8.13753	7.6849e-10		ENSG00000049656.13	CLPTM1L	protein_coding	0.167789	6.26699	0.00720277
ENSG00000005022.5	SLC25A5	protein_coding	0.349631	6.53851	8.48284e-10		ENSG00000211899.7	IGHM	IG_C_gene	0.661395	9.53026	0.00906334
ENSG00000025708.12	TYMP	protein_coding	1.0304	8.97133	9.18891e-10		ENSG00000244116.3	IGKV2-28	IG_V_gene	1.6893	-0.468442	0.0104176
ENSG00000117228.9	GBP1	protein_coding	1.64296	6.45885	1.07431e-09		ENSG00000110063.8	DCPS	protein_coding	0.272079	3.8819	0.0160148
ENSG00000130303.12	BST2	protein_coding	0.857177	6.01208	1.15092e-09		ENSG00000211642.2	IGLV10-54	IG_V_gene	2.1154	-0.112332	0.0186144
ENSG00000123130.16	ACOT9	protein_coding	0.537419	5.34168	1.19782e-09		ENSG00000211976.2	IGHV3-73	IG_V_gene	1.75849	-0.100948	0.0194569
ENSG00000100342.20	APOL1	protein_coding	1.04828	5.78655	1.23486e-09		ENSG00000074695.5	LMAN1	protein_coding	0.386861	4.60695	0.0239898
ENSG00000068489.12	PRR11	protein_coding	0.805123	2.50829	1.13153e-09		ENSG00000272764.1	RP11-318E3.9	lincRNA	-1.16956	-0.727123	0.0223596
ENSG00000169136.8	ATF5	protein_coding	0.791332	3.90104	1.50602e-09		ENSG00000211632.3	IGKV3D-11	IG_V_gene	1.27335	-0.562224	0.0335381
ENSG00000134809.8	TIMM10	protein_coding	1.07594	3.2492	1.49388e-09		ENSG00000124772.11	CPNE5	protein_coding	0.367671	5.48758	0.0311856
ENSG00000213689.9	TREX1	protein_coding	0.810619	5.39151	1.58395e-09		ENSG00000211945.2	IGHV1-18	IG_V_gene	0.890576	2.43792	0.0388623
ENSG00000225964.5	NRIR	antisense	1.92095	0.85274	6.37054e-10		ENSG00000211965.3	IGHV3-49	IG_V_gene	1.30561	1.22756	0.0450618
ENSG00000138119.16	MYOF	protein_coding	1.17171	4.34049	1.64827e-09		ENSG00000051108.14	HERPUD1	protein_coding	0.164234	6.39097	0.0323607
ENSG00000134575.9	ACP2	protein_coding	0.562434	4.38933	1.66306e-09		ENSG00000144867.11	SRPRB	protein_coding	0.240433	4.15515	0.0369109
ENSG00000142089.15	IFITM3	protein_coding	1.57741	8.75688	2.0458e-09		ENSG00000065308.4	TRAM2	protein_coding	0.280025	4.96204	0.0369109
ENSG00000138760.8	SCARB2	protein_coding	0.632309	4.77046	2.0458e-09		ENSG00000134109.10	EDEM1	protein_coding	0.2399	6.67525	0.038963
ENSG00000100307.12	CBX7	protein_coding	-0.346186	7.34348	2.0458e-09		ENSG00000211663.2	IGLV3-19	IG_V_gene	1.07751	2.54978	0.0558258
ENSG00000160932.10	LY6E	protein_coding	1.37458	7.3452	2.3514e-09		ENSG00000120738.7	EGR1	protein_coding	-0.681237	2.0349	0.0783846
ENSG00000173193.13	PARP14	protein_coding	1.13921	8.13559	2.356e-09		ENSG00000211895.4	IGHA1	IG_C_gene	0.997633	8.48508	0.0589941
ENSG00000160326.13	SLC2A6	protein_coding	0.627124	5.62305	2.54241e-09		ENSG00000134452.19	FBXO18	protein_coding	0.116833	6.24124	0.0568864
ENSG00000188157.13	AGRN	protein_coding	1.2547	3.80361	2.62797e-09		ENSG00000198855.6	FICD	protein_coding	0.301868	2.25545	0.0806226
ENSG00000183779.6	ZNF703	protein_coding	0.88872	4.30453	3.25712e-09		ENSG00000172345.13	STARD5	protein_coding	0.327936	2.61756	0.0879602
ENSG00000152778.8	IFIT5	protein_coding	1.20502	4.91716	3.25712e-09		ENSG00000143870.12	PDIA6	protein_coding	0.188521	6.00596	0.0709672
ENSG00000165168.7	CYBB	protein_coding	0.651858	8.45695	3.25712e-09		ENSG00000243264.2	IGKV2D-29	IG_V_gene	1.59137	0.277981	0.109451
ENSG00000145936.8	KCNMB1	protein_coding	0.787661	2.8354	3.35614e-09		ENSG00000211973.2	IGHV1-69	IG_V_gene	1.3813	-0.405209	0.109241
ENSG00000140105.17	WARS	protein_coding	1.03048	7.69284	3.61812e-09		ENSG00000070214.15	SLC44A1	protein_coding	0.293422	4.50564	0.0811917
ENSG00000065911.11	MTHFD2	protein_coding	0.630143	4.11179	4.393e-09		ENSG00000108798.8	ABI3	protein_coding	-0.335002	6.10774	0.0788373
ENSG00000186283.13	TOR3A	protein_coding	0.384717	4.73563	4.40731e-09		ENSG00000241294.1	IGKV2-24	IG_V_gene	1.26866	1.13219	0.133833
ENSG00000185507.19	IRF7	protein_coding	1.06128	7.40557	4.40731e-09		ENSG00000276566.1	IGKV1D-13	IG_V_gene	1.34931	-1.13348	0.129737
ENSG00000182578.13	CSF1R	protein_coding	0.691998	7.6466	5.09009e-09		ENSG00000211947.2	IGHV3-21	IG_V_gene	0.711796	1.08921	0.147014
ENSG00000185880.12	TRIM69	protein_coding	0.571308	5.6912	5.09009e-09		ENSG00000211970.3	IGHV4-61	IG_V_gene	1.02693	-0.00382792	0.155427
ENSG00000146192.14	FGD2	protein_coding	0.532508	7.39458	5.44896e-09		ENSG00000162298.16	SYVN1	protein_coding	0.155726	7.05842	0.110056
ENSG00000140464.19	PML	protein_coding	0.862993	7.09325	5.53949e-09		ENSG00000113615.12	SEC24A	protein_coding	0.349972	3.87101	0.143755
ENSG00000184979.9	USP18	protein_coding	1.5888	1.31229	4.22155e-09		ENSG00000118705.16	RPN2	protein_coding	0.143132	6.77532	0.127933
ENSG00000178685.13	PARP10	protein_coding	0.68883	7.66444	6.64956e-09		ENSG00000211946.3	IGHV3-20	IG_V_gene	1.11796	-1.07857	0.191491
ENSG00000126458.3	RRAS	protein_coding	0.727981	4.16409	7.48946e-09		ENSG00000211943.2	IGHV3-15	IG_V_gene	0.85431	2.46965	0.169395
ENSG00000132274.15	TRIM22	protein_coding	1.02782	7.92952	7.70606e-09		ENSG00000240382.3	IGKV1-17	IG_V_gene	1.05282	1.03695	0.206751
ENSG00000108387.14	2021-09-04	protein_coding	1.38468	2.07724	7.70606e-09		ENSG00000011590.13	ZBTB32	protein_coding	0.490796	1.81796	0.217988
ENSG00000115415.18	STAT1	protein_coding	1.10091	7.89706	9.35705e-09		ENSG00000168081.8	PNOC	protein_coding	0.368408	2.31829	0.23162
ENSG00000128203.6	ASPHD2	protein_coding	0.689502	3.36248	1.01411e-08		ENSG00000065485.17	PDIA5	protein_coding	0.333819	2.25896	0.249403
ENSG00000141664.9	ZCCHC2	protein_coding	0.999822	6.21509	1.00629e-08		ENSG00000134910.12	STT3A	protein_coding	0.152825	5.70117	0.186284
ENSG00000145287.10	PLAC8	protein_coding	0.477129	6.3083	1.02792e-08		ENSG00000166794.4	PPIB	protein_coding	0.242752	7.14604	0.190138
ENSG00000130487.5	KLHDC7B	protein_coding	0.754352	3.35751	1.06783e-08		ENSG00000103512.14	NOMO1	protein_coding	0.21304	4.59356	0.209978
ENSG00000093072.15	CECR1	protein_coding	0.467912	8.23506	1.4364e-08		ENSG00000244575.3	IGKV1-27	IG_V_gene	1.01355	1.29711	0.294005
ENSG00000138642.14	HERC6	protein_coding	0.857337	4.19067	1.44795e-08		ENSG00000161091.12	MFSD12	protein_coding	-0.175943	6.53834	0.195599
ENSG00000110057.7	UNC93B1	protein_coding	0.64604	7.63275	1.46398e-08		ENSG00000167861.15	HID1	protein_coding	0.369568	2.57499	0.263004
ENSG00000159228.12	CBR1	protein_coding	0.613021	4.0488	1.53347e-08		ENSG00000175536.6	LIPT2	protein_coding	-0.505312	0.605618	0.321198
ENSG00000221963.5	APOL6	protein_coding	1.03685	6.77479	1.52908e-08		ENSG00000222037.5	IGLC6	IG_C_pseudogene	1.174	-1.27239	0.298118
ENSG00000121858.10	TNFSF10	protein_coding	0.968429	7.74721	1.63558e-08		ENSG00000139629.15	GALNT6	protein_coding	-0.233391	4.5229	0.225266
ENSG00000134243.11	SORT1	protein_coding	0.677827	5.74514	1.83871e-08		ENSG00000134285.10	FKBP11	protein_coding	0.154916	5.55369	0.217988
ENSG00000186818.12	LILRB4	protein_coding	0.77577	5.02611	1.86778e-08		ENSG00000211949.3	IGHV3-23	IG_V_gene	0.632044	3.71432	0.263004
ENSG00000197746.13	PSAP	protein_coding	0.529068	11.0268	1.90407e-08		ENSG00000165949.12	IFI27	protein_coding	1.41966	3.19344	0.303856
ENSG00000179921.14	GPBAR1	protein_coding	0.774694	4.98039	1.98622e-08		ENSG00000126106.13	TMEM53	protein_coding	-0.386909	1.362	0.370656
ENSG00000155465.18	SLC7A7	protein_coding	0.58874	6.81713	2.16519e-08		ENSG00000132801.6	ZSWIM3	protein_coding	0.244398	2.60257	0.326616
ENSG00000131979.18	GCH1	protein_coding	0.758519	4.79154	2.21354e-08		ENSG00000110090.12	CPT1A	protein_coding	0.375457	6.10962	0.24139
ENSG00000140280.13	LYSMD2	protein_coding	0.599747	5.16244	2.28591e-08		ENSG00000076067.11	RBMS2	protein_coding	-0.240371	3.73438	0.31092
ENSG00000215458.8	AATBC	antisense	0.835725	4.87163	2.34429e-08		ENSG00000168301.12	KCTD6	protein_coding	-0.24827	2.53565	0.370656
ENSG00000162591.15	MEGF6	protein_coding	-0.534331	6.38427	2.46069e-08		ENSG00000161960.14	EIF4A1	protein_coding	-0.237751	3.5937	0.326616
ENSG00000175550.7	DRAP1	protein_coding	0.638041	6.69981	2.78424e-08		ENSG00000236255.1	AC009404.2	lincRNA	0.337817	1.76504	0.427646
ENSG00000168394.10	TAP1	protein_coding	0.6912	8.66832	3.16267e-08		ENSG00000213614.9	HEXA	protein_coding	-0.14	5.38524	0.294005
ENSG00000013374.15	NUB1	protein_coding	0.523217	6.72287	3.12305e-08		ENSG00000163159.11	VPS72	protein_coding	-0.14964	5.1177	0.296406
ENSG00000130589.16	HELZ2	protein_coding	0.852855	7.75684	3.39017e-08		ENSG00000145050.15	MANF	protein_coding	0.233898	4.6995	0.300092
ENSG00000152766.5	ANKRD22	protein_coding	2.22149	1.1921	2.18463e-08		ENSG00000226777.7	KIAA0125	lincRNA	0.309109	4.93743	0.298118
ENSG00000123610.4	TNFAIP6	protein_coding	1.47538	3.74351	3.77945e-08		ENSG00000123080.10	CDKN2C	protein_coding	0.278734	2.23554	0.427646
ENSG00000019582.14	CD74	protein_coding	0.524055	11.5453	3.77945e-08		ENSG00000171953.15	ATPAF2	protein_coding	-0.188282	3.82793	0.346591
ENSG00000136816.15	TOR1B	protein_coding	0.67255	5.24981	3.85447e-08		ENSG00000141505.11	ASGR1	protein_coding	-0.36487	3.55689	0.370656
ENSG00000136295.14	TTYH3	protein_coding	0.501906	7.27788	4.07722e-08		ENSG00000078967.12	UBE2D4	protein_coding	-0.208968	3.14684	0.40084
ENSG00000159788.18	RGS12	protein_coding	0.520235	3.88873	4.44432e-08		ENSG00000269973.1	RP11-95D17.1	lincRNA	-0.36673	1.83103	0.489106
ENSG00000010030.13	ETV7	protein_coding	2.27868	1.87652	3.6841e-08		ENSG00000235475.1	LINC01372	lincRNA	-0.666529	-0.721149	0.524765
ENSG00000100889.11	PCK2	protein_coding	0.431216	4.49401	4.62571e-08		ENSG00000196422.10	PPP1R26	protein_coding	-0.298276	2.70887	0.490847
ENSG00000101347.8	SAMHD1	protein_coding	0.430655	8.66419	5.47084e-08		ENSG00000236778.7	INTS6-AS1	antisense	0.29721	2.17365	0.527597
ENSG00000160013.8	PTGIR	protein_coding	0.589384	4.60921	5.84782e-08		ENSG00000042286.14	AIFM2	protein_coding	0.225042	2.79072	0.489106
ENSG00000130813.17	C19orf66	protein_coding	0.442075	6.76507	5.7832e-08		ENSG00000005243.9	COPZ2	protein_coding	-0.484363	0.203693	0.625807
ENSG00000196126.10	HLA-DRB1	protein_coding	0.628899	8.13913	5.84782e-08		ENSG00000122223.12	CD244	protein_coding	-0.19635	5.43311	0.379432
ENSG00000137200.12	CMTR1	protein_coding	0.523553	6.14158	7.87203e-08		ENSG00000224041.3	IGKV3D-15	IG_V_gene	1.12801	-0.933017	0.643645
ENSG00000187741.14	FANCA	protein_coding	0.620123	4.68705	8.38362e-08		ENSG00000179163.11	FUCA1	protein_coding	-0.22258	4.43364	0.436917
ENSG00000092010.14	PSME1	protein_coding	0.556401	7.44931	8.35409e-08		ENSG00000058262.9	SEC61A1	protein_coding	0.118687	7.44113	0.40084
ENSG00000119686.9	FLVCR2	protein_coding	0.768925	3.26119	9.18857e-08		ENSG00000225855.6	RUSC1-AS1	antisense	-0.329525	1.276	0.6359
ENSG00000133313.14	CNDP2	protein_coding	0.412177	6.62149	9.48659e-08		ENSG00000083290.19	ULK2	protein_coding	-0.200385	4.10994	0.472326
ENSG00000167850.3	CD300C	protein_coding	0.656573	4.19185	9.88236e-08		ENSG00000224597.9	SVIL-AS1	antisense	-0.235875	2.46223	0.586787
ENSG00000205593.11	DENND6B	protein_coding	0.509346	3.58153	1.0209e-07		ENSG00000211964.3	IGHV3-48	IG_V_gene	1.08459	-1.46407	0.693334
ENSG00000143110.11	C1orf162	protein_coding	0.524417	6.86726	9.88236e-08		ENSG00000144645.13	OSBPL10	protein_coding	0.359701	3.05134	0.533211
ENSG00000185885.15	IFITM1	protein_coding	0.825432	8.14701	1.04153e-07		ENSG00000090520.10	DNAJB11	protein_coding	0.145044	5.09271	0.449228
ENSG00000135363.11	LMO2	protein_coding	0.59384	5.96545	1.06587e-07		ENSG00000118363.11	SPCS2	protein_coding	0.148588	4.23934	0.483144
ENSG00000106785.14	TRIM14	protein_coding	0.418181	6.66148	1.07948e-07		ENSG00000172071.11	EIF2AK3	protein_coding	0.232459	3.99161	0.490847
ENSG00000196116.7	TDRD7	protein_coding	0.684119	4.54887	1.15718e-07		ENSG00000162227.7	TAF6L	protein_coding	-0.194664	3.6769	0.520967
ENSG00000107201.9	DDX58	protein_coding	1.03989	5.86043	1.14424e-07		ENSG00000183087.14	GAS6	protein_coding	0.32379	3.27974	0.556411
ENSG00000115525.16	ST3GAL5	protein_coding	0.408589	4.56211	1.20881e-07		ENSG00000167716.18	WDR81	protein_coding	-0.154466	6.51756	0.455196
ENSG00000138496.16	PARP9	protein_coding	0.954007	7.32882	1.21157e-07		ENSG00000239951.1	IGKV3-20	IG_V_gene	0.606422	4.50581	0.481997
ENSG00000112773.15	FAM46A	protein_coding	0.613286	4.8083	1.23287e-07		ENSG00000179921.14	GPBAR1	protein_coding	-0.342164	4.98039	0.483144
ENSG00000156711.16	MAPK13	protein_coding	-0.548632	6.9383	1.21797e-07		ENSG00000168000.14	BSCL2	protein_coding	0.27727	1.57541	0.696293
ENSG00000172432.18	GTPBP2	protein_coding	0.343261	6.46205	1.32743e-07		ENSG00000204103.3	MAFB	protein_coding	-0.360662	5.65403	0.481997
ENSG00000014914.19	MTMR11	protein_coding	0.607308	4.34156	1.48664e-07		ENSG00000138092.10	CENPO	protein_coding	-0.223839	2.57687	0.625807
ENSG00000110079.16	MS4A4A	protein_coding	1.23148	1.22988	1.08932e-07		ENSG00000176658.16	MYO1D	protein_coding	0.333712	2.65346	0.613729
ENSG00000100228.12	RAB36	protein_coding	-1.03866	2.50647	1.46238e-07		ENSG00000254952.1	AP001257.1	lincRNA	-0.62759	-0.587356	0.82189
ENSG00000178607.15	ERN1	protein_coding	-0.610645	6.90493	1.83666e-07		ENSG00000146070.16	PLA2G7	protein_coding	-0.468599	2.00525	0.700825
ENSG00000204103.3	MAFB	protein_coding	0.7761	5.65403	2.01464e-07		ENSG00000231475.3	IGHV4-31	IG_V_gene	1.17655	-0.877705	0.827941
ENSG00000172725.13	CORO1B	protein_coding	0.428084	6.48055	2.01464e-07		ENSG00000171105.13	INSR	protein_coding	-0.219793	3.77073	0.586787
ENSG00000188313.12	PLSCR1	protein_coding	1.13259	5.05101	2.46595e-07		ENSG00000275418.1	RP11-126O1.6	lincRNA	0.689767	-0.450829	0.856299
ENSG00000069849.10	ATP1B3	protein_coding	0.399539	4.94135	2.52525e-07		ENSG00000167083.6	GNGT2	protein_coding	-0.270825	2.23712	0.700076
ENSG00000114013.15	CD86	protein_coding	0.543302	5.04421	2.66208e-07		ENSG00000198833.6	UBE2J1	protein_coding	0.270355	6.76849	0.514766
ENSG00000137364.4	TPMT	protein_coding	0.528148	3.51631	2.94973e-07		ENSG00000116273.5	PHF13	protein_coding	0.189387	3.77866	0.613729
ENSG00000010671.15	BTK	protein_coding	0.34903	6.44934	2.88556e-07		ENSG00000240211.1	RP11-758P17.3	antisense	-0.907277	-1.4035	0.860903
ENSG00000167461.11	RAB8A	protein_coding	0.414453	7.35319	3.05754e-07		ENSG00000177706.8	FAM20C	protein_coding	-0.391713	3.24671	0.660282
ENSG00000084090.13	STARD7	protein_coding	0.241886	6.26218	3.06405e-07		ENSG00000086475.14	SEPHS1	protein_coding	0.154412	4.02041	0.613729
ENSG00000266028.7	SRGAP2	protein_coding	0.493364	5.85288	3.22923e-07		ENSG00000133619.17	KRBA1	protein_coding	-0.174657	3.8612	0.625807
ENSG00000177409.11	SAMD9L	protein_coding	1.12608	6.91207	3.34104e-07		ENSG00000241755.1	IGKV1-9	IG_V_gene	0.844005	0.165366	0.882338
ENSG00000204267.13	TAP2	protein_coding	0.561502	6.42469	3.44904e-07		ENSG00000150433.9	TMEM218	protein_coding	0.156023	3.49648	0.653089
ENSG00000182054.9	IDH2	protein_coding	0.390517	5.99777	4.10326e-07		ENSG00000076554.15	TPD52	protein_coding	0.290013	3.31403	0.660282
ENSG00000106868.16	SUSD1	protein_coding	0.385097	4.98807	4.31854e-07		ENSG00000167900.11	TK1	protein_coding	0.49769	1.23991	0.882338
ENSG00000138035.14	PNPT1	protein_coding	0.668268	3.96741	4.51948e-07		ENSG00000153885.14	KCTD15	protein_coding	-0.213831	4.11491	0.6359
ENSG00000019169.10	MARCO	protein_coding	1.40795	2.51981	4.84053e-07		ENSG00000117419.14	ERI3	protein_coding	-0.206242	4.03357	0.6359
ENSG00000028116.16	VRK2	protein_coding	0.642333	3.16353	5.59443e-07		ENSG00000139970.16	RTN1	protein_coding	-0.265317	4.66854	0.613729
ENSG00000114738.10	MAPKAPK3	protein_coding	0.366783	7.27629	5.54837e-07		ENSG00000102096.9	PIM2	protein_coding	0.157698	7.75485	0.586787
ENSG00000154518.9	ATP5G3	protein_coding	0.360848	5.41014	5.67419e-07		ENSG00000147202.17	DIAPH2	protein_coding	-0.207819	3.82805	0.660282
ENSG00000144843.11	ADPRH	protein_coding	0.516514	3.42812	6.31866e-07		ENSG00000149489.8	ROM1	protein_coding	-0.33371	1.12129	0.920843
ENSG00000196576.14	PLXNB2	protein_coding	0.606305	8.06462	6.19288e-07		ENSG00000137486.16	ARRB1	protein_coding	-0.159041	6.45414	0.586787
ENSG00000055332.16	EIF2AK2	protein_coding	1.01562	6.45877	6.46588e-07		ENSG00000128228.4	SDF2L1	protein_coding	0.248554	3.38088	0.693334
ENSG00000160216.18	AGPAT3	protein_coding	0.35339	6.57175	6.79578e-07		ENSG00000198794.11	SCAMP5	protein_coding	0.40979	2.31593	0.813407
ENSG00000157240.3	FZD1	protein_coding	0.675509	3.03192	7.73782e-07		ENSG00000249637.1	CTC-329D1.2	antisense	-0.516975	-0.410334	0.971776
ENSG00000120217.13	CD274	protein_coding	1.36423	3.35196	7.82947e-07		ENSG00000155666.11	KDM8	protein_coding	-0.199492	2.73405	0.791361
ENSG00000163568.13	AIM2	protein_coding	1.0617	3.61109	8.2962e-07		ENSG00000148459.15	PDSS1	protein_coding	-0.28516	1.68209	0.915243
ENSG00000079263.18	SP140	protein_coding	0.507648	5.51996	8.24074e-07		ENSG00000173540.12	GMPPB	protein_coding	0.159868	4.4026	0.653006
ENSG00000272666.1	CTA-384D8.35	lincRNA	1.39496	-0.0845868	2.79549e-07		ENSG00000173207.12	CKS1B	protein_coding	0.379412	1.32258	0.931224
ENSG00000153029.14	MR1	protein_coding	0.356119	5.66605	8.39157e-07		ENSG00000178537.9	SLC25A20	protein_coding	0.283179	4.58448	0.660282
ENSG00000162783.10	IER5	protein_coding	0.346707	5.98859	8.4264e-07		ENSG00000117222.13	RBBP5	protein_coding	0.131583	4.89763	0.660282
ENSG00000240065.7	PSMB9	protein_coding	0.593431	7.59511	8.74088e-07		ENSG00000267855.5	NDUFA7	protein_coding	-0.500395	-0.0217737	0.999907
ENSG00000204264.8	PSMB8	protein_coding	0.472942	7.4425	8.98415e-07		ENSG00000275158.1	TRBV12-5	TR_V_gene	0.657028	-0.763392	0.999907
ENSG00000164111.14	ANXA5	protein_coding	0.439126	6.77203	8.95394e-07		ENSG00000004838.13	ZMYND10	protein_coding	-0.269595	2.20015	0.907363
ENSG00000117091.9	CD48	protein_coding	0.304049	7.69306	9.26627e-07		ENSG00000158714.10	SLAMF8	protein_coding	-0.441209	2.12051	0.932921
ENSG00000198951.11	NAGA	protein_coding	0.436568	6.07957	9.51361e-07		ENSG00000211637.2	IGLV4-69	IG_V_gene	0.663716	1.85113	0.897389
ENSG00000135900.3	MRPL44	protein_coding	0.381236	4.40341	1.18006e-06		ENSG00000123131.12	PRDX4	protein_coding	0.256471	2.89108	0.862998
ENSG00000205220.11	PSMB10	protein_coding	0.483489	6.07859	1.17049e-06		ENSG00000176125.4	UFSP1	protein_coding	-0.429516	0.373186	0.999907
ENSG00000100292.16	HMOX1	protein_coding	0.574269	6.08679	1.21081e-06		ENSG00000167968.12	DNASE1L2	protein_coding	0.290544	1.87007	0.957658
ENSG00000086065.13	CHMP5	protein_coding	0.594687	5.24989	1.34413e-06		ENSG00000182934.11	SRPR	protein_coding	0.0899376	7.37962	0.696293
ENSG00000130052.13	STARD8	protein_coding	0.568986	3.46574	1.51806e-06		ENSG00000231856.2	RP11-327P2.5	antisense	0.290782	1.90553	0.990111
ENSG00000150337.13	FCGR1A	protein_coding	1.43796	4.36517	1.50437e-06		ENSG00000142733.14	MAP3K6	protein_coding	-0.225339	3.89057	0.840776
ENSG00000123416.15	TUBA1B	protein_coding	0.329494	7.14612	1.50437e-06		ENSG00000106868.16	SUSD1	protein_coding	-0.167475	4.98807	0.761428
ENSG00000124357.12	NAGK	protein_coding	0.420882	7.91121	1.57154e-06		ENSG00000120708.16	TGFBI	protein_coding	-0.202688	7.32687	0.741867
ENSG00000108798.8	ABI3	protein_coding	0.547992	6.10774	1.56555e-06		ENSG00000233554.5	B4GALT1-AS1	antisense	0.424599	0.0493247	0.999907
ENSG00000023902.13	PLEKHO1	protein_coding	0.418561	8.13129	1.71694e-06		ENSG00000062822.12	POLD1	protein_coding	-0.169242	4.85449	0.792356
ENSG00000131203.12	IDO1	protein_coding	1.51001	2.37278	1.77421e-06		ENSG00000244055.1	AC007566.10	antisense	-0.531145	-0.0576805	0.999907
ENSG00000085265.10	FCN1	protein_coding	0.585469	9.86258	1.77985e-06		ENSG00000102078.15	SLC25A14	protein_coding	-0.18664	2.80534	0.9532
ENSG00000169026.12	MFSD7	protein_coding	0.559655	3.88047	1.89006e-06		ENSG00000186352.8	ANKRD37	protein_coding	0.293349	1.23782	0.999907
ENSG00000185722.16	ANKFY1	protein_coding	0.370953	6.59096	1.77421e-06		ENSG00000225698.3	IGHV3-72	IG_V_gene	0.933187	-0.0485186	0.999907
ENSG00000204516.9	MICB	protein_coding	0.437632	4.84565	2.27614e-06		ENSG00000107371.12	EXOSC3	protein_coding	-0.168433	3.3511	0.920843
ENSG00000168275.14	COA6	protein_coding	0.52447	2.80435	2.42529e-06		ENSG00000159917.14	ZNF235	protein_coding	-0.253139	2.41136	0.978737
ENSG00000101160.13	CTSZ	protein_coding	0.440081	8.23996	2.27614e-06		ENSG00000211611.2	IGKV6-21	IG_V_gene	1.1208	-1.17362	0.999907
ENSG00000159202.17	UBE2Z	protein_coding	0.186372	6.45856	2.26401e-06		ENSG00000168246.5	UBTD2	protein_coding	-0.207805	2.55766	0.978737
ENSG00000165140.9	FBP1	protein_coding	0.624361	4.61314	2.57781e-06		ENSG00000102931.7	ARL2BP	protein_coding	-0.110924	5.03966	0.827941
ENSG00000118162.13	KPTN	protein_coding	0.709988	2.96277	2.76745e-06		ENSG00000198885.9	ITPRIPL1	protein_coding	-0.266516	2.96655	0.9532
ENSG00000117448.13	AKR1A1	protein_coding	0.363254	5.37076	2.58006e-06		ENSG00000211640.3	IGLV6-57	IG_V_gene	0.780108	1.91609	0.991658
ENSG00000176871.8	WSB2	protein_coding	0.438507	5.35883	2.78832e-06		ENSG00000247240.7	UBL7-AS1	antisense	-0.268374	1.47549	0.999907
ENSG00000104951.15	IL4I1	protein_coding	0.857212	1.50444	2.78832e-06		ENSG00000065989.15	PDE4A	protein_coding	-0.201588	4.5914	0.856299
ENSG00000135148.11	TRAFD1	protein_coding	0.599467	6.47219	2.88497e-06		ENSG00000100600.14	LGMN	protein_coding	0.23454	2.53432	0.991658
ENSG00000106560.10	GIMAP2	protein_coding	0.359402	5.63609	3.00806e-06		ENSG00000106066.13	CPVL	protein_coding	-0.266321	6.34099	0.813407
ENSG00000070501.11	POLB	protein_coding	0.550442	4.56477	3.53393e-06		ENSG00000197363.9	ZNF517	protein_coding	-0.200358	2.98254	0.957658
ENSG00000108639.7	SYNGR2	protein_coding	0.323194	7.19205	3.45077e-06		ENSG00000071859.14	FAM50A	protein_coding	-0.184274	5.75863	0.831883
ENSG00000121064.12	SCPEP1	protein_coding	0.385766	6.07029	3.45077e-06		ENSG00000155254.12	MARVELD1	protein_coding	-0.251346	3.86252	0.929342
ENSG00000178075.19	GRAMD1C	protein_coding	-1.25347	3.11652	3.78039e-06		ENSG00000272799.1	RP11-474N24.6	lincRNA	-0.606834	-0.672637	0.999907
ENSG00000073737.16	DHRS9	protein_coding	0.927113	4.52404	3.75725e-06		ENSG00000272112.1	CTB-113P19.5	lincRNA	-0.534149	-0.0325297	0.999907
ENSG00000204257.14	HLA-DMA	protein_coding	0.422796	6.81805	3.61805e-06		ENSG00000131398.13	KCNC3	protein_coding	-0.25978	4.41862	0.907363
ENSG00000140443.13	IGF1R	protein_coding	-0.617753	6.88782	3.62176e-06		ENSG00000177575.12	CD163	protein_coding	-0.27104	5.64305	0.850465
ENSG00000115318.11	LOXL3	protein_coding	0.583559	3.76586	3.96487e-06		ENSG00000143632.14	ACTA1	protein_coding	0.335391	1.54754	0.999907
ENSG00000119522.15	DENND1A	protein_coding	0.426548	6.00046	3.71327e-06		ENSG00000183779.6	ZNF703	protein_coding	-0.331492	4.30453	0.920843
ENSG00000124688.13	MAD2L1BP	protein_coding	0.413843	3.92262	4.07564e-06		ENSG00000165272.14	AQP3	protein_coding	0.209003	5.85669	0.849366
ENSG00000143434.15	SEMA6C	protein_coding	-0.541054	3.05719	4.455e-06		ENSG00000170445.12	HARS	protein_coding	-0.0933291	5.63522	0.856299
ENSG00000182179.10	UBA7	protein_coding	0.318193	7.85463	4.1041e-06		ENSG00000095585.16	BLNK	protein_coding	0.223488	3.44169	0.9532
ENSG00000196664.4	TLR7	protein_coding	0.609148	3.78935	4.38645e-06		ENSG00000010072.15	SPRTN	protein_coding	0.233706	2.55665	0.999907
ENSG00000135077.8	HAVCR2	protein_coding	0.446019	4.15982	4.41731e-06		ENSG00000008382.15	MPND	protein_coding	-0.19888	3.74897	0.9532
ENSG00000260943.1	RP11-476D10.1	lincRNA	1.38855	1.42947	4.41731e-06		ENSG00000074964.16	ARHGEF10L	protein_coding	-0.235561	4.80033	0.906867
ENSG00000171954.12	CYP4F22	protein_coding	0.96711	1.74493	4.67576e-06		ENSG00000124103.8	FAM209A	protein_coding	0.271747	1.53863	0.999907
ENSG00000041357.15	PSMA4	protein_coding	0.465317	5.97722	4.67576e-06		ENSG00000123179.13	EBPL	protein_coding	0.207044	2.69556	0.999907
ENSG00000165806.19	CASP7	protein_coding	0.478804	3.5508	5.21055e-06		ENSG00000211625.2	IGKV3D-20	IG_V_gene	0.829845	0.0547202	0.999907
ENSG00000130066.16	SAT1	protein_coding	0.545332	9.02531	5.09657e-06		ENSG00000169490.16	TM2D2	protein_coding	-0.138916	3.78903	0.9532
ENSG00000117450.13	PRDX1	protein_coding	0.372257	5.52455	4.93452e-06		ENSG00000266913.1	CTC-548K16.2	lincRNA	-0.579403	-0.728319	0.999907
ENSG00000030110.12	BAK1	protein_coding	0.408088	5.18763	5.18076e-06		ENSG00000274576.2	IGHV2-70	IG_V_gene	0.862735	-0.0942561	0.999907
ENSG00000078804.12	TP53INP2	protein_coding	-0.806468	5.04365	5.34301e-06		ENSG00000185379.20	RAD51D	protein_coding	-0.157589	3.76263	0.9532
ENSG00000104312.7	RIPK2	protein_coding	0.443976	4.03521	5.90304e-06		ENSG00000258227.6	CLEC5A	protein_coding	-0.361809	2.35827	0.999907
ENSG00000129667.12	RHBDF2	protein_coding	0.512192	7.44999	5.53735e-06		ENSG00000130021.13	HDHD1	protein_coding	-0.166687	3.5022	0.978737
ENSG00000100364.18	KIAA0930	protein_coding	0.443961	7.29915	5.53735e-06		ENSG00000263961.6	C1orf186	protein_coding	0.26225	2.12119	0.999907
ENSG00000111181.12	SLC6A12	protein_coding	0.87423	2.33261	6.32364e-06		ENSG00000010327.10	STAB1	protein_coding	-0.27064	7.55552	0.886254
ENSG00000173846.12	PLK3	protein_coding	-0.373168	5.3841	5.91318e-06		ENSG00000147383.10	NSDHL	protein_coding	-0.188254	2.88352	0.999907
ENSG00000185950.8	IRS2	protein_coding	-0.752686	6.43406	5.91318e-06		ENSG00000196866.2	HIST1H2AD	protein_coding	0.402725	1.08949	0.999907
ENSG00000102524.11	TNFSF13B	protein_coding	0.897346	6.09545	5.98258e-06		ENSG00000113838.12	TBCCD1	protein_coding	0.197932	2.53678	0.999907
ENSG00000184900.15	SUMO3	protein_coding	0.282125	5.51566	6.07192e-06		ENSG00000181751.9	C5orf30	protein_coding	0.247682	2.02652	0.999907
ENSG00000163840.9	DTX3L	protein_coding	0.628094	7.06313	6.37307e-06		ENSG00000169026.12	MFSD7	protein_coding	-0.246171	3.88047	0.974518
ENSG00000145016.13	KIAA0226	protein_coding	0.280311	6.48971	6.37307e-06		ENSG00000107551.20	RASSF4	protein_coding	-0.201099	6.70982	0.882338
ENSG00000173821.19	RNF213	protein_coding	0.624474	9.88009	7.20738e-06		ENSG00000173599.13	PC	protein_coding	-0.235933	2.18789	0.999907
ENSG00000092964.16	DPYSL2	protein_coding	0.44283	6.05841	6.81006e-06		ENSG00000198951.11	NAGA	protein_coding	-0.184268	6.07957	0.894301
ENSG00000150540.13	HNMT	protein_coding	0.543448	3.38133	7.63188e-06		ENSG00000136286.14	MYO1G	protein_coding	-0.138648	8.71162	0.932921
ENSG00000157933.9	SKI	protein_coding	-0.360688	7.26306	7.20738e-06		ENSG00000148288.11	GBGT1	protein_coding	-0.21689	4.96107	0.948647
ENSG00000132109.9	TRIM21	protein_coding	0.567313	6.41591	7.63188e-06		ENSG00000136830.11	FAM129B	protein_coding	-0.20169	5.33866	0.929342
ENSG00000137767.13	SQRDL	protein_coding	0.563852	5.12638	8.06153e-06		ENSG00000144306.13	SCRN3	protein_coding	-0.22896	2.77816	0.999907
ENSG00000034510.5	TMSB10	protein_coding	0.476921	9.71671	8.77371e-06		ENSG00000211639.2	IGLV4-60	IG_V_gene	0.970869	-0.880341	0.999907
ENSG00000117226.11	GBP3	protein_coding	0.665229	4.51461	8.73313e-06		ENSG00000278743.1	RP11-707G18.1	lincRNA	0.398026	0.205592	0.999907
ENSG00000123338.12	NCKAP1L	protein_coding	0.204034	8.06594	8.77463e-06		ENSG00000249471.7	ZNF324B	protein_coding	-0.213504	1.96075	0.999907
ENSG00000089041.16	P2RX7	protein_coding	0.564092	4.58562	8.96209e-06		ENSG00000211956.2	IGHV4-34	IG_V_gene	0.540824	2.20108	0.999907
ENSG00000143614.7	GATAD2B	protein_coding	-0.255399	6.83038	8.77463e-06		ENSG00000272927.1	RP11-1191J2.5	antisense	0.303952	1.29879	0.999907
ENSG00000126003.6	PLAGL2	protein_coding	0.358976	6.1737	8.89039e-06		ENSG00000140876.11	NUDT7	protein_coding	-0.276377	1.13923	0.999907
ENSG00000166927.12	MS4A7	protein_coding	0.692861	5.52596	1.01109e-05		ENSG00000274265.4	CH17-189H20.1	lincRNA	-0.385991	1.07796	0.999907
ENSG00000134955.11	SLC37A2	protein_coding	0.454753	5.44864	1.01109e-05		ENSG00000178999.12	AURKB	protein_coding	0.341791	1.43789	0.999907
ENSG00000178971.13	CTC1	protein_coding	-0.29617	7.40034	1.08591e-05		ENSG00000106100.10	NOD1	protein_coding	-0.150811	4.70512	0.954291
ENSG00000183773.15	AIFM3	protein_coding	0.62087	2.81308	1.25553e-05		ENSG00000211638.2	IGLV8-61	IG_V_gene	0.765445	1.50724	0.999907
ENSG00000134802.17	SLC43A3	protein_coding	0.407852	3.87005	1.21633e-05		ENSG00000067836.12	ROGDI	protein_coding	-0.211926	6.30805	0.929342
ENSG00000167522.14	ANKRD11	protein_coding	-0.19763	7.83282	1.2386e-05		ENSG00000146731.10	CCT6A	protein_coding	-0.107658	5.73817	0.932921
ENSG00000166928.10	MS4A14	protein_coding	0.602124	4.45974	1.30814e-05		ENSG00000145545.11	SRD5A1	protein_coding	-0.189794	3.40875	0.999907
ENSG00000082397.15	EPB41L3	protein_coding	0.677353	4.44592	1.30814e-05		ENSG00000111203.11	ITFG2	protein_coding	-0.112666	5.40514	0.9532
ENSG00000175643.8	RMI2	protein_coding	1.03424	1.03519	1.22008e-05		ENSG00000069849.10	ATP1B3	protein_coding	-0.158697	4.94135	0.970818
ENSG00000132256.18	TRIM5	protein_coding	0.590132	4.91947	1.34729e-05		ENSG00000211658.2	IGLV3-27	IG_V_gene	1.23634	-0.669384	0.999907
ENSG00000099290.15	FAM21A	protein_coding	0.283838	5.52364	1.40364e-05		ENSG00000146416.16	AIG1	protein_coding	0.183827	3.37878	0.999907
ENSG00000168026.16	TTC21A	protein_coding	0.550949	3.27929	1.55773e-05		ENSG00000044574.7	HSPA5	protein_coding	0.139705	7.52696	0.9532
ENSG00000183486.12	MX2	protein_coding	0.628938	8.45067	1.43948e-05		ENSG00000273356.1	RP11-804H8.6	lincRNA	0.212148	1.92427	0.999907
ENSG00000025434.18	NR1H3	protein_coding	0.507767	2.76548	1.5935e-05		ENSG00000174004.5	NRROS	protein_coding	-0.161784	5.70809	0.9532
ENSG00000214212.8	C19orf38	protein_coding	0.533768	6.29244	1.4468e-05		ENSG00000104129.9	DNAJC17	protein_coding	-0.157552	3.83149	0.999907
ENSG00000134470.19	IL15RA	protein_coding	0.484267	3.45032	1.606e-05		ENSG00000004399.12	PLXND1	protein_coding	-0.200751	6.82814	0.9532
ENSG00000022567.9	SLC45A4	protein_coding	-0.502245	7.23475	1.46459e-05		ENSG00000137842.6	TMEM62	protein_coding	-0.177315	3.27791	0.999907
ENSG00000007516.13	BAIAP3	protein_coding	-0.749615	5.99462	1.47436e-05		ENSG00000223473.2	GS1-124K5.3	lincRNA	0.482852	0.138915	0.999907
ENSG00000135083.14	CCNJL	protein_coding	-0.723622	6.09909	1.49305e-05		ENSG00000143178.12	TBX19	protein_coding	-0.177329	2.86635	0.999907
ENSG00000142961.14	MOB3C	protein_coding	0.326965	5.58159	1.53718e-05		ENSG00000113621.14	TXNDC15	protein_coding	0.109378	4.8236	0.9948
ENSG00000101439.8	CST3	protein_coding	0.51486	8.63454	1.60593e-05		ENSG00000168890.13	TMEM150A	protein_coding	-0.156503	3.94723	0.999907
ENSG00000074660.15	SCARF1	protein_coding	0.796413	5.97237	1.6182e-05		ENSG00000132313.14	MRPL35	protein_coding	-0.155331	3.77404	0.999907
ENSG00000127951.5	FGL2	protein_coding	0.602932	8.32593	1.70456e-05		ENSG00000091164.12	TXNL1	protein_coding	-0.130796	5.07736	0.991658
ENSG00000273272.1	CTA-384D8.34	lincRNA	0.955722	2.45878	1.90693e-05		ENSG00000185339.8	TCN2	protein_coding	-0.450035	2.58601	0.999907
ENSG00000041880.14	PARP3	protein_coding	0.427766	3.36407	1.99645e-05		ENSG00000260592.1	CTA-363E6.6	antisense	-0.360526	6.43545	0.971776
ENSG00000148834.12	GSTO1	protein_coding	0.458122	5.39	1.80598e-05		ENSG00000176396.9	EID2	protein_coding	-0.158699	3.29137	0.999907
ENSG00000023191.16	RNH1	protein_coding	0.334445	7.22338	1.80598e-05		ENSG00000103174.11	NAGPA	protein_coding	-0.139094	4.93268	0.997295
ENSG00000154767.14	XPC	protein_coding	-0.24223	6.49555	1.81393e-05		ENSG00000187260.15	WDR86	protein_coding	0.371915	1.3752	0.999907
ENSG00000068784.12	SRBD1	protein_coding	0.497298	3.66727	2.00707e-05		ENSG00000233527.8	ZNF529-AS1	antisense	0.271139	1.29044	0.999907
ENSG00000136147.16	PHF11	protein_coding	0.452001	5.89094	1.8249e-05		ENSG00000242574.8	HLA-DMB	protein_coding	-0.150698	6.72772	0.978737
ENSG00000133195.11	SLC39A11	protein_coding	0.372386	3.61512	2.06351e-05		ENSG00000132514.13	CLEC10A	protein_coding	-0.271374	4.07568	0.999907
ENSG00000179299.16	NSUN7	protein_coding	-0.863905	2.98585	2.10877e-05		ENSG00000111275.12	ALDH2	protein_coding	-0.216137	5.50687	0.991658
ENSG00000113068.9	PFDN1	protein_coding	0.290465	4.15101	2.03832e-05		ENSG00000159788.18	RGS12	protein_coding	-0.191211	3.88873	0.999907
ENSG00000141540.10	TTYH2	protein_coding	0.351234	5.12697	1.95781e-05		ENSG00000117143.13	UAP1	protein_coding	0.192505	3.06432	0.999907
ENSG00000204634.12	TBC1D8	protein_coding	0.56593	4.7335	2.00455e-05		ENSG00000021762.19	OSBPL5	protein_coding	-0.22622	5.86442	0.991658
ENSG00000177606.6	JUN	protein_coding	-0.622937	3.73931	2.17202e-05		ENSG00000168487.17	BMP1	protein_coding	-0.19337	3.02725	0.999907
ENSG00000165629.19	ATP5C1	protein_coding	0.304878	5.46235	2.00455e-05		ENSG00000109501.13	WFS1	protein_coding	0.241213	2.12942	0.999907
ENSG00000225177.5	RP11-390P2.4	antisense	1.03003	0.456822	1.40364e-05		ENSG00000105662.15	CRTC1	protein_coding	-0.1202	5.9882	0.991658
ENSG00000165609.12	NUDT5	protein_coding	-0.322634	5.77594	2.06351e-05		ENSG00000170222.11	ADPRM	protein_coding	-0.190205	2.69644	0.999907
ENSG00000242574.8	HLA-DMB	protein_coding	0.330556	6.72772	2.06351e-05		ENSG00000160695.14	VPS11	protein_coding	-0.108136	5.9995	0.991658
ENSG00000129757.12	CDKN1C	protein_coding	0.878022	4.54225	2.19842e-05		ENSG00000243273.1	RP11-166N6.2	antisense	-0.724551	-0.7614	0.999907
ENSG00000197024.8	ZNF398	protein_coding	-0.274751	4.67787	2.24995e-05		ENSG00000230155.6	RP3-477O4.14	antisense	-0.25166	1.83191	0.999907
ENSG00000104320.13	NBN	protein_coding	0.637943	5.56847	2.24995e-05		ENSG00000085265.10	FCN1	protein_coding	-0.230656	9.86258	0.999907
ENSG00000108861.8	DUSP3	protein_coding	0.423029	5.44375	2.25541e-05		ENSG00000142632.16	ARHGEF19	protein_coding	-0.184037	3.21971	0.999907
ENSG00000085449.14	WDFY1	protein_coding	0.524202	5.24645	2.27374e-05		ENSG00000257303.1	RP11-977G19.11	antisense	-0.472463	-0.912298	0.999907
ENSG00000135074.15	ADAM19	protein_coding	-0.453684	7.32851	2.2633e-05		ENSG00000224650.2	IGHV3-74	IG_V_gene	0.551503	1.73128	0.999907
ENSG00000182718.16	ANXA2	protein_coding	0.380428	7.28076	2.27374e-05		ENSG00000134955.11	SLC37A2	protein_coding	-0.201667	5.44864	0.999907
ENSG00000028277.20	POU2F2	protein_coding	0.349898	7.96881	2.39029e-05		ENSG00000170275.14	CRTAP	protein_coding	-0.114024	6.67604	0.997968
ENSG00000198324.13	FAM109A	protein_coding	0.436984	3.82997	2.57823e-05		ENSG00000144647.5	POMGNT2	protein_coding	0.208023	2.90601	0.999907
ENSG00000158714.10	SLAMF8	protein_coding	0.807242	2.12051	2.70341e-05		ENSG00000159873.9	CCDC117	protein_coding	0.175777	4.53737	0.999907
ENSG00000107798.17	LIPA	protein_coding	0.454041	5.8187	2.38719e-05		ENSG00000232671.5	RP11-126K1.2	antisense	0.493464	-0.317554	0.999907
ENSG00000154217.14	PITPNC1	protein_coding	-0.222475	5.97031	2.38793e-05		ENSG00000182093.14	WRB	protein_coding	0.202956	3.17291	0.999907
ENSG00000232810.3	TNF	protein_coding	0.459817	3.41877	2.65279e-05		ENSG00000154114.12	TBCEL	protein_coding	-0.280362	4.00938	0.999907
ENSG00000163516.13	ANKZF1	protein_coding	-0.208819	7.06432	2.39029e-05		ENSG00000172469.14	MANEA	protein_coding	0.307652	2.37178	0.999907
ENSG00000116729.13	WLS	protein_coding	-0.72919	5.53294	2.45694e-05		ENSG00000103264.15	FBXO31	protein_coding	-0.143425	4.68546	0.999907
ENSG00000149532.15	CPSF7	protein_coding	-0.253958	7.52247	2.46278e-05		ENSG00000142185.16	TRPM2	protein_coding	-0.263021	5.45359	0.999907
ENSG00000129255.14	MPDU1	protein_coding	0.366659	4.60073	2.60276e-05		ENSG00000243056.1	EIF4EBP3	protein_coding	-0.287467	1.38158	0.999907
ENSG00000133574.9	GIMAP4	protein_coding	0.344837	7.98451	2.57823e-05		ENSG00000269176.2	RP11-727F15.12	antisense	0.365136	0.110743	0.999907
ENSG00000272333.5	KMT2B	protein_coding	-0.279194	8.03055	2.59672e-05		ENSG00000115165.9	CYTIP	protein_coding	0.111755	7.60657	0.999907
ENSG00000167004.12	PDIA3	protein_coding	0.254238	7.13763	2.60276e-05		ENSG00000269946.1	RP11-2B6.3	lincRNA	-0.435598	-0.565382	0.999907
ENSG00000261971.6	MMP25-AS1	antisense	-0.334416	6.33038	2.60276e-05		ENSG00000170468.7	C14orf169	protein_coding	-0.139155	3.89725	0.999907
ENSG00000256262.1	USP30-AS1	antisense	0.58521	1.56539	2.98032e-05		ENSG00000170270.4	C14orf142	protein_coding	-0.190887	2.40162	0.999907
ENSG00000055130.15	CUL1	protein_coding	0.300425	5.28568	2.79089e-05		ENSG00000239213.5	NCK1-AS1	antisense	0.284962	0.916897	0.999907
ENSG00000161642.17	ZNF385A	protein_coding	0.483478	7.18909	2.79089e-05		ENSG00000105676.13	ARMC6	protein_coding	-0.14678	4.40811	0.999907
ENSG00000114650.18	SCAP	protein_coding	-0.313541	7.4789	2.92878e-05		ENSG00000124151.18	NCOA3	protein_coding	0.197905	6.69172	0.999907
ENSG00000178726.6	THBD	protein_coding	-0.68579	5.45218	3.10148e-05		ENSG00000233483.2	CTD-2020K17.4	antisense	-0.341577	1.04174	0.999907
ENSG00000060558.3	GNA15	protein_coding	0.415971	4.68559	3.20424e-05		ENSG00000129460.15	NGDN	protein_coding	-0.128151	4.0056	0.999907
ENSG00000171115.3	GIMAP8	protein_coding	0.34635	6.60468	3.09493e-05		ENSG00000249662.5	RP11-321E2.4	lincRNA	0.431069	0.576709	0.999907
ENSG00000122705.16	CLTA	protein_coding	0.292639	5.77687	3.09546e-05		ENSG00000167077.12	MEI1	protein_coding	0.189241	3.86644	0.999907
ENSG00000229180.5	GS1-124K5.11	lincRNA	-0.267719	4.83883	3.22429e-05		ENSG00000133597.9	ADCK2	protein_coding	-0.152682	3.95344	0.999907
ENSG00000137486.16	ARRB1	protein_coding	0.29795	6.45414	3.09546e-05		ENSG00000108590.10	MED31	protein_coding	0.156778	2.73664	0.999907
ENSG00000100596.6	SPTLC2	protein_coding	0.35631	6.61935	3.20106e-05		ENSG00000175063.16	UBE2C	protein_coding	0.274859	1.66484	0.999907
ENSG00000106066.13	CPVL	protein_coding	0.5326	6.34099	3.21653e-05		ENSG00000101439.8	CST3	protein_coding	-0.220205	8.63454	0.999907
ENSG00000030582.16	GRN	protein_coding	0.502101	9.53442	3.45101e-05		ENSG00000224043.7	CCNT2-AS1	antisense	0.458423	-0.455787	0.999907
ENSG00000178741.11	COX5A	protein_coding	0.311996	5.20836	3.44298e-05		ENSG00000179021.9	C3orf38	protein_coding	-0.166678	3.7463	0.999907
ENSG00000217930.7	PAM16	protein_coding	-0.327622	4.12091	3.72204e-05		ENSG00000115107.19	STEAP3	protein_coding	-0.274986	2.60221	0.999907
ENSG00000001036.13	FUCA2	protein_coding	0.388763	4.12709	3.73281e-05		ENSG00000273112.1	RP11-25K21.6	processed_transcript	0.578194	-0.132277	0.999907
ENSG00000023318.7	ERP44	protein_coding	0.307748	6.0384	3.52588e-05		ENSG00000185436.11	IFNLR1	protein_coding	0.245465	2.49798	0.999907
ENSG00000110955.8	ATP5B	protein_coding	0.202778	7.80088	3.67067e-05		ENSG00000227495.1	AC109333.10	antisense	0.37418	0.514772	0.999907
ENSG00000178537.9	SLC25A20	protein_coding	0.534557	4.58448	3.77442e-05		ENSG00000272106.1	RP11-345P4.9	antisense	-0.20063	2.48543	0.999907
ENSG00000103811.15	CTSH	protein_coding	0.394169	6.59817	3.63856e-05		ENSG00000272644.1	RP11-33O4.1	lincRNA	-0.38651	-0.414111	0.999907
ENSG00000174791.10	RIN1	protein_coding	0.599054	3.88315	4.01655e-05		ENSG00000204954.9	C12orf73	protein_coding	-0.211635	1.97347	0.999907
ENSG00000213024.10	NUP62	protein_coding	0.215208	6.18061	3.7004e-05		ENSG00000163141.18	BNIPL	protein_coding	0.215939	1.90092	0.999907
ENSG00000122643.18	NT5C3A	protein_coding	0.639169	5.5832	3.73281e-05		ENSG00000204632.11	HLA-G	protein_coding	0.551904	2.7492	0.999907
ENSG00000119669.4	IRF2BPL	protein_coding	-0.452362	6.83964	3.71607e-05		ENSG00000132463.13	GRSF1	protein_coding	-0.101278	5.4755	0.999907
ENSG00000108799.12	EZH1	protein_coding	-0.207352	7.36324	3.77854e-05		ENSG00000274515.1	CTD-2026K11.5	antisense	0.562524	-1.06339	0.999907
ENSG00000101444.12	AHCY	protein_coding	0.304417	4.61099	4.12189e-05		ENSG00000134461.15	ANKRD16	protein_coding	0.221708	1.81354	0.999907
ENSG00000143612.18	C1orf43	protein_coding	0.202348	6.53791	3.96067e-05		ENSG00000103042.8	SLC38A7	protein_coding	-0.160715	3.99561	0.999907
ENSG00000137752.22	CASP1	protein_coding	0.530035	7.57821	4.02777e-05		ENSG00000258674.5	CTC-260F20.3	protein_coding	0.305567	0.542937	0.999907
ENSG00000245848.2	CEBPA	protein_coding	0.451713	5.94783	4.23124e-05		ENSG00000068912.13	ERLEC1	protein_coding	0.151186	4.23109	0.999907
ENSG00000105402.7	NAPA	protein_coding	0.477563	6.91714	4.29766e-05		ENSG00000143633.12	C1orf131	protein_coding	0.142882	3.47469	0.999907
ENSG00000184271.15	POU6F1	protein_coding	-0.409961	4.93885	4.45925e-05		ENSG00000258056.2	RP11-644F5.11	antisense	-0.218544	1.35102	0.999907
ENSG00000181381.13	DDX60L	protein_coding	0.809144	7.09629	4.36057e-05		ENSG00000267598.1	CTC-250I14.6	antisense	-0.454985	1.13133	0.999907
ENSG00000138834.12	MAPK8IP3	protein_coding	-0.220581	8.09316	4.45925e-05		ENSG00000153823.18	PID1	protein_coding	-0.256922	4.11534	0.999907
ENSG00000026751.16	SLAMF7	protein_coding	0.534531	5.80626	4.3883e-05		ENSG00000073111.13	MCM2	protein_coding	0.221595	3.23014	0.999907
ENSG00000148737.15	TCF7L2	protein_coding	0.570033	4.50056	4.65653e-05		ENSG00000173715.15	C11orf80	protein_coding	0.204065	2.92914	0.999907
ENSG00000281005.1	LINC00921	lincRNA	-0.352346	4.31291	4.84571e-05		ENSG00000159055.3	MIS18A	protein_coding	-0.22071	1.58089	0.999907
ENSG00000133048.12	CHI3L1	protein_coding	-1.27838	7.04718	4.54271e-05		ENSG00000188375.4	H3F3C	protein_coding	0.332931	0.801471	0.999907
ENSG00000167315.17	ACAA2	protein_coding	0.375008	4.30403	4.90813e-05		ENSG00000166411.13	IDH3A	protein_coding	-0.12299	4.62055	0.999907
ENSG00000173221.13	GLRX	protein_coding	0.39657	6.41697	4.60717e-05		ENSG00000134780.9	DAGLA	protein_coding	-0.250793	2.70987	0.999907
ENSG00000100567.12	PSMA3	protein_coding	0.313252	4.59644	5.05499e-05		ENSG00000273619.1	RP5-908M14.9	antisense	0.294992	0.572179	0.999907
ENSG00000175662.17	TOM1L2	protein_coding	-0.232415	5.96386	5.34794e-05		ENSG00000246089.3	RP11-115C21.2	antisense	-0.255022	1.66184	0.999907
ENSG00000183734.4	ASCL2	protein_coding	0.544693	3.94816	5.91015e-05		ENSG00000263214.1	ZNF205-AS1	antisense	-0.321636	0.61272	0.999907
ENSG00000107954.10	NEURL1	protein_coding	0.642723	3.70792	6.35716e-05		ENSG00000160111.12	CPAMD8	protein_coding	-0.256263	3.43244	0.999907
ENSG00000147872.9	PLIN2	protein_coding	0.414194	4.57805	6.19574e-05		ENSG00000138166.5	DUSP5	protein_coding	0.262828	3.72487	0.999907
ENSG00000131471.6	AOC3	protein_coding	-0.73186	4.40598	6.50411e-05		ENSG00000181588.16	MEX3D	protein_coding	-0.21058	1.90929	0.999907
ENSG00000128335.13	APOL2	protein_coding	0.542448	7.08022	5.91015e-05		ENSG00000004866.18	ST7	protein_coding	0.177303	2.88885	0.999907
ENSG00000176533.12	GNG7	protein_coding	-0.389313	5.22783	6.13521e-05		ENSG00000176890.15	TYMS	protein_coding	0.4268	1.32398	0.999907
ENSG00000184232.8	OAF	protein_coding	0.457105	4.20997	6.47161e-05		ENSG00000131115.15	ZNF227	protein_coding	-0.134511	3.73054	0.999907
ENSG00000173153.13	ESRRA	protein_coding	0.272696	5.89075	6.00175e-05		ENSG00000077348.8	EXOSC5	protein_coding	-0.170037	3.41164	0.999907
ENSG00000125826.19	RBCK1	protein_coding	0.38619	7.92981	6.48944e-05		ENSG00000238057.8	ZEB2-AS1	antisense	-0.288981	0.608741	0.999907
ENSG00000158869.10	FCER1G	protein_coding	0.546771	8.1232	6.6529e-05		ENSG00000172927.7	MYEOV	protein_coding	0.350892	1.49629	0.999907
ENSG00000096996.15	IL12RB1	protein_coding	0.320273	5.61229	6.51346e-05		ENSG00000109534.16	GAR1	protein_coding	-0.180494	2.5226	0.999907
ENSG00000123609.10	NMI	protein_coding	0.550462	6.34642	6.56031e-05		ENSG00000058091.16	CDK14	protein_coding	0.242276	3.73547	0.999907
ENSG00000109113.17	RAB34	protein_coding	0.479369	3.50135	7.44699e-05		ENSG00000158473.6	CD1D	protein_coding	-0.192297	5.30292	0.999907
ENSG00000010404.17	IDS	protein_coding	-0.352764	7.97611	6.83649e-05		ENSG00000272688.1	RP13-270P17.3	lincRNA	-0.299139	0.675594	0.999907
ENSG00000123685.8	BATF3	protein_coding	0.817112	1.45127	7.60799e-05		ENSG00000215458.8	AATBC	antisense	-0.292348	4.87163	0.999907
ENSG00000224614.1	TNK2-AS1	antisense	0.546536	2.20753	7.98011e-05		ENSG00000215022.7	RP1-257A7.4	antisense	0.239258	1.90687	0.999907
ENSG00000101220.17	C20orf27	protein_coding	0.458942	5.19217	7.05569e-05		ENSG00000255389.1	C6orf3	antisense	0.298868	1.38078	0.999907
ENSG00000176170.13	SPHK1	protein_coding	0.519933	3.26472	7.81548e-05		ENSG00000227540.1	RP11-152N13.5	antisense	-0.338337	-0.175647	0.999907
ENSG00000130939.18	UBE4B	protein_coding	-0.237367	6.25986	7.17046e-05		ENSG00000211942.3	IGHV3-13	IG_V_gene	0.710574	-0.510935	0.999907
ENSG00000213928.8	IRF9	protein_coding	0.447838	5.85177	7.18679e-05		ENSG00000259065.1	RP5-1021I20.1	antisense	-0.383781	-0.209157	0.999907
ENSG00000189339.11	SLC35E2B	protein_coding	-0.25587	7.02969	7.19012e-05		ENSG00000075790.10	BCAP29	protein_coding	-0.147461	3.59813	0.999907
ENSG00000120280.5	CXorf21	protein_coding	0.487171	4.95411	7.49786e-05		ENSG00000276293.4	PIP4K2B	protein_coding	-0.0801835	6.21862	0.999907
ENSG00000100949.14	RABGGTA	protein_coding	0.304797	5.35867	7.46595e-05		ENSG00000185019.16	UBOX5	protein_coding	-0.136606	4.40736	0.999907
ENSG00000162645.12	GBP2	protein_coding	0.631627	8.38935	7.60799e-05		ENSG00000273076.1	RP3-508I15.22	antisense	0.491101	-0.249122	0.999907
ENSG00000163131.10	CTSS	protein_coding	0.392834	10.0944	7.98011e-05		ENSG00000124299.13	PEPD	protein_coding	-0.149664	5.03689	0.999907
ENSG00000100918.12	REC8	protein_coding	0.44039	5.95229	7.49786e-05		ENSG00000163795.13	ZNF513	protein_coding	-0.115942	4.98597	0.999907
ENSG00000213066.11	FGFR1OP	protein_coding	-0.422048	4.37826	8.14613e-05		ENSG00000143545.8	RAB13	protein_coding	-0.265932	2.25334	0.999907
ENSG00000163565.18	IFI16	protein_coding	0.616134	7.74223	7.64251e-05		ENSG00000262814.6	MRPL12	protein_coding	-0.230527	2.10312	0.999907
ENSG00000136436.14	CALCOCO2	protein_coding	0.283986	6.93097	7.60799e-05		ENSG00000167912.5	RP11-25K19.1	antisense	-0.270737	0.990639	0.999907
ENSG00000184381.18	PLA2G6	protein_coding	-0.309055	6.14757	7.60799e-05		ENSG00000090776.5	EFNB1	protein_coding	-0.160575	3.43155	0.999907
ENSG00000180155.18	LYNX1	protein_coding	0.765611	2.3973	9.05824e-05		ENSG00000143363.15	PRUNE	protein_coding	0.128365	5.2206	0.999907
ENSG00000132514.13	CLEC10A	protein_coding	0.543291	4.07568	8.29247e-05		ENSG00000271862.1	RP11-343L5.2	lincRNA	-0.265837	0.987582	0.999907
ENSG00000127666.9	TICAM1	protein_coding	0.303283	4.8118	8.21566e-05		ENSG00000014914.19	MTMR11	protein_coding	-0.217843	4.34156	0.999907
ENSG00000131480.8	AOC2	protein_coding	-0.709346	4.28911	9.05824e-05		ENSG00000118096.7	IFT46	protein_coding	-0.190439	2.55152	0.999907
ENSG00000152127.8	MGAT5	protein_coding	-0.223778	6.18546	8.14613e-05		ENSG00000150961.14	SEC24D	protein_coding	0.178501	4.9091	0.999907
ENSG00000143554.13	SLC27A3	protein_coding	0.410515	6.16783	8.15208e-05		ENSG00000046647.13	GEMIN8	protein_coding	0.167674	2.87399	0.999907
ENSG00000126351.12	THRA	protein_coding	-0.309197	5.61877	8.48003e-05		ENSG00000123444.13	KBTBD4	protein_coding	0.113114	4.08409	0.999907
ENSG00000155629.14	PIK3AP1	protein_coding	0.580848	7.17855	8.9125e-05		ENSG00000148688.13	RPP30	protein_coding	-0.136716	3.42425	0.999907
ENSG00000105967.15	TFEC	protein_coding	0.736208	3.30367	9.98203e-05		ENSG00000128891.15	C15orf57	protein_coding	0.118757	4.50807	0.999907
ENSG00000100220.11	RTCB	protein_coding	0.285306	4.80774	9.19182e-05		ENSG00000122696.12	SLC25A51	protein_coding	-0.163007	2.98064	0.999907
ENSG00000161040.16	FBXL13	protein_coding	-0.893779	1.81882	9.74106e-05		ENSG00000114902.13	SPCS1	protein_coding	0.117328	5.63899	0.999907
ENSG00000124508.16	BTN2A2	protein_coding	0.290665	4.84918	9.32268e-05		ENSG00000167850.3	CD300C	protein_coding	-0.231786	4.19185	0.999907
ENSG00000116459.10	ATP5F1	protein_coding	0.210054	6.1101	9.02288e-05		ENSG00000265784.1	RP1-56K13.3	antisense	-0.47644	-0.280175	0.999907
ENSG00000180758.11	GPR157	protein_coding	-0.403906	3.55328	0.000102921		ENSG00000130881.13	LRP3	protein_coding	-0.252337	3.58544	0.999907
ENSG00000104960.15	PTOV1	protein_coding	-0.299752	6.98895	9.0475e-05		ENSG00000198853.11	RUSC2	protein_coding	-0.183709	3.57661	0.999907
ENSG00000137642.12	SORL1	protein_coding	-0.55767	10.4024	9.74106e-05		ENSG00000167613.15	LAIR1	protein_coding	-0.136073	6.75624	0.999907
ENSG00000153879.8	CEBPG	protein_coding	0.23645	4.46449	9.87762e-05		ENSG00000006625.17	GGCT	protein_coding	-0.210512	2.17191	0.999907
ENSG00000270972.1	RP11-326C3.15	lincRNA	1.44002	1.56078	0.000102921		ENSG00000229728.1	RP11-314N13.3	antisense	-0.454738	-0.993324	0.999907
ENSG00000116962.14	NID1	protein_coding	0.655639	4.10304	0.000104526		ENSG00000267009.6	RP11-120M18.2	processed_transcript	0.219444	1.94107	0.999907
ENSG00000077157.20	PPP1R12B	protein_coding	-0.599877	6.22992	9.74106e-05		ENSG00000258704.5	SRP54-AS1	processed_transcript	-0.263512	0.818189	0.999907
ENSG00000204397.7	CARD16	protein_coding	0.626273	5.97875	9.73863e-05		ENSG00000159063.12	ALG8	protein_coding	0.14784	3.33601	0.999907
ENSG00000105662.15	CRTC1	protein_coding	-0.244578	5.9882	9.73863e-05		ENSG00000187210.12	GCNT1	protein_coding	-0.170164	3.41852	0.999907
ENSG00000182183.14	FAM159A	protein_coding	-0.486996	3.62559	0.000110385		ENSG00000095794.19	CREM	protein_coding	0.15939	2.55104	0.999907
ENSG00000112343.10	TRIM38	protein_coding	0.289136	7.26314	9.74106e-05		ENSG00000278107.1	RP11-162A12.4	lincRNA	-0.434218	-0.511675	0.999907
ENSG00000135677.10	GNS	protein_coding	0.392639	7.25895	9.74106e-05		ENSG00000256007.1	ARAP1-AS1	antisense	-0.511031	-0.193741	0.999907
ENSG00000117362.12	APH1A	protein_coding	0.202385	6.82321	9.74106e-05		ENSG00000101194.17	SLC17A9	protein_coding	0.167586	4.92522	0.999907
ENSG00000245164.6	LINC00861	lincRNA	-0.375083	7.79334	9.95527e-05		ENSG00000103978.15	TMEM87A	protein_coding	-0.120596	4.71101	0.999907
ENSG00000136521.12	NDUFB5	protein_coding	0.281464	4.62047	0.000109251		ENSG00000239789.5	MRPS17	protein_coding	-0.220385	1.51879	0.999907
ENSG00000164054.15	SHISA5	protein_coding	0.456636	8.86092	0.000109884		ENSG00000104951.15	IL4I1	protein_coding	-0.316618	1.50444	0.999907
ENSG00000108306.11	FBXL20	protein_coding	-0.37434	5.86441	0.000108043		ENSG00000242247.10	ARFGAP3	protein_coding	0.127399	5.16025	0.999907
ENSG00000118655.4	DCLRE1B	protein_coding	0.373977	2.93005	0.000127586		ENSG00000261064.1	RP11-1000B6.3	lincRNA	0.484364	-0.349142	0.999907
ENSG00000178977.3	LINC00324	lincRNA	0.335988	3.63678	0.000127294		ENSG00000149636.15	DSN1	protein_coding	0.141638	3.31067	0.999907
ENSG00000006534.15	ALDH3B1	protein_coding	0.450999	6.18272	0.000112178		ENSG00000161654.9	LSM12	protein_coding	-0.173383	2.61259	0.999907
ENSG00000079385.21	CEACAM1	protein_coding	0.73399	5.08683	0.000116734		ENSG00000136295.14	TTYH3	protein_coding	-0.165687	7.27788	0.999907
ENSG00000173198.5	CYSLTR1	protein_coding	0.59277	4.16442	0.000124636		ENSG00000106077.18	ABHD11	protein_coding	-0.166978	3.61132	0.999907
ENSG00000104081.13	BMF	protein_coding	0.290221	5.5898	0.000117251		ENSG00000136826.14	KLF4	protein_coding	-0.243052	4.99348	0.999907
ENSG00000152229.18	PSTPIP2	protein_coding	0.601858	5.58922	0.000117362		ENSG00000139193.3	CD27	protein_coding	0.196013	6.34613	0.999907
ENSG00000060491.16	OGFR	protein_coding	0.335948	7.39409	0.000119482		ENSG00000279274.1	AC012005.3	protein_coding	0.415107	-0.843305	0.999907
ENSG00000078687.16	TNRC6C	protein_coding	-0.302894	6.03793	0.000121366		ENSG00000155465.18	SLC7A7	protein_coding	-0.191302	6.81713	0.999907
ENSG00000166228.8	PCBD1	protein_coding	0.465404	2.36063	0.000151175		ENSG00000102738.7	MRPS31	protein_coding	0.155586	3.26093	0.999907
ENSG00000111266.8	DUSP16	protein_coding	-0.340802	5.11187	0.000129898		ENSG00000147654.14	EBAG9	protein_coding	0.156174	3.27372	0.999907
ENSG00000198356.11	ASNA1	protein_coding	0.284207	5.5016	0.000127294		ENSG00000100211.10	CBY1	protein_coding	0.146688	2.96945	0.999907
ENSG00000084764.10	MAPRE3	protein_coding	-0.479449	4.01977	0.000140197		ENSG00000141385.9	AFG3L2	protein_coding	-0.106724	4.63274	0.999907
ENSG00000013563.13	DNASE1L1	protein_coding	0.267427	5.7641	0.000127294		ENSG00000182749.5	PAQR7	protein_coding	-0.197003	3.89079	0.999907
ENSG00000143106.12	PSMA5	protein_coding	0.278162	5.17514	0.000131086		ENSG00000211745.3	TRBV4-2	TR_V_gene	0.358629	1.37767	0.999907
ENSG00000100097.11	LGALS1	protein_coding	0.500278	6.57511	0.000128848		ENSG00000125844.15	RRBP1	protein_coding	0.148972	6.56242	0.999907
ENSG00000160710.15	ADAR	protein_coding	0.413088	9.58134	0.000138343		ENSG00000272144.1	CTD-2035E11.5	lincRNA	0.250921	1.51044	0.999907
ENSG00000128524.4	ATP6V1F	protein_coding	0.342634	5.73263	0.000130753		ENSG00000105371.8	ICAM4	protein_coding	-0.248709	2.54037	0.999907
ENSG00000008283.15	CYB561	protein_coding	0.312888	5.08282	0.000133892		ENSG00000248996.1	RP11-1334A24.6	antisense	-0.554607	-0.604848	0.999907
ENSG00000239665.8	RP11-295P9.3	processed_transcript	-0.362163	5.02598	0.000137812		ENSG00000156787.16	TBC1D31	protein_coding	-0.196804	3.0953	0.999907
ENSG00000132470.13	ITGB4	protein_coding	-1.29399	2.56632	0.000158643		ENSG00000107262.16	BAG1	protein_coding	-0.329341	9.00187	0.999907
ENSG00000136888.6	ATP6V1G1	protein_coding	0.235159	6.23272	0.000135933		ENSG00000128973.11	CLN6	protein_coding	0.167611	4.92597	0.999907
ENSG00000132669.12	RIN2	protein_coding	0.514284	3.79424	0.000153848		ENSG00000140395.8	WDR61	protein_coding	-0.11076	4.16689	0.999907
ENSG00000234127.8	TRIM26	protein_coding	0.262122	6.18263	0.000137812		ENSG00000138175.8	ARL3	protein_coding	0.158911	3.36121	0.999907
ENSG00000170921.14	TANC2	protein_coding	-0.500236	4.15837	0.000155814		ENSG00000102580.14	DNAJC3	protein_coding	0.186657	6.20283	0.999907
ENSG00000110090.12	CPT1A	protein_coding	0.565271	6.10962	0.000138836		ENSG00000281990.1	CH17-212P11.5	IG_V_gene	0.645434	-1.25264	0.999907
ENSG00000171860.4	C3AR1	protein_coding	0.630351	4.65163	0.000150042		ENSG00000255468.6	RP11-867G23.8	antisense	-0.369899	-0.251593	0.999907
ENSG00000163702.18	IL17RC	protein_coding	0.666712	1.74184	0.000170829		ENSG00000158373.8	HIST1H2BD	protein_coding	0.253051	3.45421	0.999907
ENSG00000146859.6	TMEM140	protein_coding	0.50801	7.11232	0.000141493		ENSG00000236559.1	RP11-243J16.7	antisense	-0.421301	-0.649283	0.999907
ENSG00000187164.17	SHTN1	protein_coding	0.59872	3.69878	0.000161962		ENSG00000105671.11	DDX49	protein_coding	-0.122664	5.0883	0.999907
ENSG00000196411.9	EPHB4	protein_coding	-0.51697	5.19594	0.00015296		ENSG00000185049.12	NELFA	protein_coding	-0.100413	5.30509	0.999907
ENSG00000188026.11	RILPL1	protein_coding	-0.630704	2.15225	0.000174455		ENSG00000211650.2	IGLV5-45	IG_V_gene	0.840387	-0.176874	0.999907
ENSG00000164885.12	CDK5	protein_coding	0.416676	2.89	0.000180545		ENSG00000233850.1	AC103563.8	antisense	0.346951	0.574454	0.999907
ENSG00000153207.14	AHCTF1	protein_coding	-0.444785	6.17777	0.000158623		ENSG00000182952.4	HMGN4	protein_coding	0.105037	5.41784	0.999907
ENSG00000087903.12	RFX2	protein_coding	-0.639427	5.7837	0.000163445		ENSG00000151176.7	PLBD2	protein_coding	-0.169673	5.41726	0.999907
ENSG00000141574.7	SECTM1	protein_coding	0.6842	8.28254	0.000167366		ENSG00000143507.17	DUSP10	protein_coding	-0.175487	2.44323	0.999907
ENSG00000139190.16	VAMP1	protein_coding	-0.245449	6.52319	0.000163602		ENSG00000109519.12	GRPEL1	protein_coding	-0.115191	3.86182	0.999907
ENSG00000101773.16	RBBP8	protein_coding	0.496671	2.48319	0.000200192		ENSG00000124508.16	BTN2A2	protein_coding	0.128245	4.84918	0.999907
ENSG00000196821.9	C6orf106	protein_coding	0.163699	6.73207	0.000173221		ENSG00000100926.14	TM9SF1	protein_coding	-0.185337	1.85717	0.999907
ENSG00000141971.12	MVB12A	protein_coding	0.297503	5.13595	0.000180545		ENSG00000160799.11	CCDC12	protein_coding	-0.162829	4.73758	0.999907
ENSG00000174004.5	NRROS	protein_coding	0.309325	5.70809	0.000176592		ENSG00000166851.14	PLK1	protein_coding	0.191574	2.47443	0.999907
ENSG00000270012.1	LL0XNC01-7P3.1	lincRNA	-0.357028	2.99391	0.000213469		ENSG00000225177.5	RP11-390P2.4	antisense	0.334598	0.456822	0.999907
ENSG00000162302.12	RPS6KA4	protein_coding	0.28648	6.53425	0.000176773		ENSG00000112137.16	PHACTR1	protein_coding	0.216058	3.94901	0.999907
ENSG00000124813.20	RUNX2	protein_coding	-0.438024	5.29969	0.000185107		ENSG00000171169.8	NAIF1	protein_coding	0.118572	3.86588	0.999907
ENSG00000177169.9	ULK1	protein_coding	-0.315309	8.14087	0.000187389		ENSG00000267469.1	AC005944.2	antisense	-0.372405	2.19632	0.999907
ENSG00000197448.13	GSTK1	protein_coding	0.222902	8.10011	0.000190327		ENSG00000106415.12	GLCCI1	protein_coding	0.225356	4.52556	0.999907
ENSG00000184007.17	PTP4A2	protein_coding	0.185978	8.30015	0.00019104		ENSG00000213658.10	LAT	protein_coding	-0.162645	3.99549	0.999907
ENSG00000159445.12	THEM4	protein_coding	-0.374812	5.29531	0.00019059		ENSG00000228651.1	RP11-556E13.1	antisense	0.515352	-0.987831	0.999907
ENSG00000181220.15	ZNF746	protein_coding	-0.365873	7.03315	0.000186712		ENSG00000267787.5	RP11-35G9.5	antisense	-0.186603	1.76629	0.999907
ENSG00000143553.10	SNAPIN	protein_coding	0.298469	4.17417	0.000206607		ENSG00000085998.13	POMGNT1	protein_coding	-0.123975	4.7776	0.999907
ENSG00000257878.1	RP11-256L6.3	antisense	-0.711557	4.18604	0.000215587		ENSG00000113387.11	SUB1	protein_coding	0.158614	6.13527	0.999907
ENSG00000074964.16	ARHGEF10L	protein_coding	0.426044	4.80033	0.000200229		ENSG00000182287.13	AP1S2	protein_coding	-0.191292	6.30244	0.999907
ENSG00000179218.13	CALR	protein_coding	0.289847	7.9032	0.000199259		ENSG00000157240.3	FZD1	protein_coding	-0.239595	3.03192	0.999907
ENSG00000107331.16	ABCA2	protein_coding	-0.311032	7.71393	0.000198042		ENSG00000149260.14	CAPN5	protein_coding	-0.229196	3.89473	0.999907
ENSG00000175115.11	PACS1	protein_coding	-0.267321	8.82754	0.000202665		ENSG00000244045.10	TMEM199	protein_coding	0.114656	4.06864	0.999907
ENSG00000145685.13	LHFPL2	protein_coding	0.591864	3.80747	0.000220174		ENSG00000166289.5	PLEKHF1	protein_coding	-0.20714	4.41409	0.999907
ENSG00000101017.13	CD40	protein_coding	0.412168	3.61591	0.000224305		ENSG00000211728.2	TRBV5-6	TR_V_gene	0.261255	1.03094	0.999907
ENSG00000070190.12	DAPP1	protein_coding	0.450095	6.65198	0.000198042		ENSG00000230641.1	USP12-AS2	antisense	0.441949	-0.590428	0.999907
ENSG00000162735.18	PEX19	protein_coding	0.197642	4.43265	0.000216769		ENSG00000274383.1	CTD-2017F17.2	antisense	0.236202	3.02967	0.999907
ENSG00000185338.4	SOCS1	protein_coding	0.785494	3.64219	0.000228024		ENSG00000152689.17	RASGRP3	protein_coding	0.214455	3.4669	0.999907
ENSG00000183077.15	AFMID	protein_coding	0.423326	2.78986	0.000244073		ENSG00000165752.16	STK32C	protein_coding	-0.199409	3.79741	0.999907
ENSG00000161955.16	TNFSF13	protein_coding	0.390172	4.07406	0.000221591		ENSG00000276278.1	RP11-182J1.3	antisense	-0.222246	1.41536	0.999907
ENSG00000137103.16	TMEM8B	protein_coding	-0.348576	3.61555	0.000234229		ENSG00000188092.14	GPR89B	protein_coding	-0.189528	2.12769	0.999907
ENSG00000050344.8	NFE2L3	protein_coding	0.545695	2.26981	0.000251931		ENSG00000105617.3	LENG1	protein_coding	-0.146938	3.7352	0.999907
ENSG00000168259.14	DNAJC7	protein_coding	0.199382	5.86897	0.000206786		ENSG00000143297.18	FCRL5	protein_coding	0.339514	4.5462	0.999907
ENSG00000171813.13	PWWP2B	protein_coding	0.35459	4.77159	0.000217702		ENSG00000261367.1	RP11-455F5.4	antisense	-0.427749	-0.696842	0.999907
ENSG00000169919.16	GUSB	protein_coding	0.242038	5.98831	0.000215587		ENSG00000140987.19	ZSCAN32	protein_coding	0.0951453	4.24061	0.999907
ENSG00000213699.8	SLC35F6	protein_coding	0.261648	4.98602	0.000224706		ENSG00000264964.1	RP11-888D10.3	lincRNA	0.520391	-1.09821	0.999907
ENSG00000198715.11	GLMP	protein_coding	0.352412	4.85054	0.000232033		ENSG00000149428.18	HYOU1	protein_coding	0.132184	6.22468	0.999907
ENSG00000118515.11	SGK1	protein_coding	-0.43757	6.57137	0.000226334		ENSG00000158062.20	UBXN11	protein_coding	-0.157471	7.40891	0.999907
ENSG00000135250.16	SRPK2	protein_coding	-0.318948	6.32298	0.000228873		ENSG00000071246.10	VASH1	protein_coding	-0.220622	4.85843	0.999907
ENSG00000187796.13	CARD9	protein_coding	0.428322	5.28013	0.000234229		ENSG00000171224.8	C10orf35	protein_coding	-0.264917	0.54022	0.999907
ENSG00000242732.4	RGAG4	protein_coding	0.567286	2.46831	0.00028255		ENSG00000227678.7	RP11-73O6.3	antisense	-0.251677	0.892828	0.999907
ENSG00000165752.16	STK32C	protein_coding	0.428596	3.79741	0.000259467		ENSG00000170502.12	NUDT9	protein_coding	0.146265	2.95222	0.999907
ENSG00000136826.14	KLF4	protein_coding	0.499754	4.99348	0.000244073		ENSG00000112149.9	CD83	protein_coding	-0.191298	2.88284	0.999907
ENSG00000077044.9	DGKD	protein_coding	-0.212681	7.62168	0.000243142		ENSG00000088766.11	CRLS1	protein_coding	-0.135163	3.93087	0.999907
ENSG00000138166.5	DUSP5	protein_coding	0.538325	3.72487	0.000269186		ENSG00000213714.1	FAM209B	protein_coding	0.294773	0.30346	0.999907
ENSG00000146425.10	DYNLT1	protein_coding	0.403359	5.96193	0.000244073		ENSG00000117632.20	STMN1	protein_coding	0.187148	3.94635	0.999907
ENSG00000275395.4	FCGBP	protein_coding	-0.55395	5.08224	0.000256427		ENSG00000205629.11	LCMT1	protein_coding	0.14623	3.6114	0.999907
ENSG00000152784.15	PRDM8	protein_coding	-0.378194	4.4654	0.000271741		ENSG00000161671.16	EMC10	protein_coding	-0.103271	6.69193	0.999907
ENSG00000169228.13	RAB24	protein_coding	0.46021	5.46285	0.000254502		ENSG00000123685.8	BATF3	protein_coding	-0.324045	1.45127	0.999907
ENSG00000111729.12	CLEC4A	protein_coding	0.455748	5.20008	0.000257035		ENSG00000130511.15	SSBP4	protein_coding	-0.140875	6.98223	0.999907
ENSG00000116863.10	ADPRHL2	protein_coding	0.322789	4.95433	0.000263389		ENSG00000100290.2	BIK	protein_coding	0.299133	0.723558	0.999907
ENSG00000172059.10	KLF11	protein_coding	0.39902	3.92869	0.00027906		ENSG00000245060.6	LINC00847	lincRNA	0.107615	4.42677	0.999907
ENSG00000172183.14	ISG20	protein_coding	0.386224	7.42362	0.000257035		ENSG00000198133.8	TMEM229B	protein_coding	-0.134364	4.9352	0.999907
ENSG00000155366.16	RHOC	protein_coding	0.479834	4.93034	0.000263821		ENSG00000179364.13	PACS2	protein_coding	-0.106798	6.20933	0.999907
ENSG00000104852.14	SNRNP70	protein_coding	-0.229083	9.33875	0.000274697		ENSG00000158941.16	CCAR2	protein_coding	-0.0948538	6.91434	0.999907
ENSG00000203747.9	FCGR3A	protein_coding	0.496078	8.36521	0.000276791		ENSG00000211670.2	IGLV3-9	IG_V_gene	0.60494	0.163842	0.999907
ENSG00000197283.12	SYNGAP1	protein_coding	-0.344827	6.20663	0.00027256		ENSG00000231025.1	RP11-175O19.4	antisense	-0.10853	4.13213	0.999907
ENSG00000140931.19	CMTM3	protein_coding	0.226584	6.41748	0.000274697		ENSG00000172687.13	ZNF738	protein_coding	-0.21174	1.78422	0.999907
ENSG00000204642.13	HLA-F	protein_coding	0.289616	9.07674	0.000298256		ENSG00000257715.1	RP11-256L6.2	antisense	0.357218	0.137333	0.999907
ENSG00000168763.15	CNNM3	protein_coding	-0.26733	5.52761	0.000287685		ENSG00000161642.17	ZNF385A	protein_coding	-0.196199	7.18909	0.999907
ENSG00000140750.16	ARHGAP17	protein_coding	0.227607	6.27482	0.00028527		ENSG00000159388.5	BTG2	protein_coding	0.127506	7.9901	0.999907
ENSG00000205730.6	ITPRIPL2	protein_coding	0.410935	3.8882	0.000327827		ENSG00000164691.16	TAGAP	protein_coding	0.14892	8.58652	0.999907
ENSG00000065427.14	KARS	protein_coding	0.256283	6.40709	0.000296792		ENSG00000187024.13	PTRH1	protein_coding	-0.204719	2.2577	0.999907
ENSG00000170004.16	CHD3	protein_coding	-0.217397	8.68654	0.000312821		ENSG00000151715.7	TMEM45B	protein_coding	0.293451	2.77116	0.999907
ENSG00000061938.16	TNK2	protein_coding	0.221416	8.60733	0.000315025		ENSG00000186283.13	TOR3A	protein_coding	0.114673	4.73563	0.999907
ENSG00000239521.7	GATS	protein_coding	-0.310568	4.01144	0.000349192		ENSG00000105401.6	CDC37	protein_coding	-0.11627	7.63634	0.999907
ENSG00000136044.11	APPL2	protein_coding	-0.279411	5.06936	0.000324487		ENSG00000114126.17	TFDP2	protein_coding	-0.139322	4.7387	0.999907
ENSG00000165046.12	LETM2	protein_coding	-0.609074	2.72438	0.000390118		ENSG00000112877.7	CEP72	protein_coding	-0.206578	1.86053	0.999907
ENSG00000158773.14	USF1	protein_coding	0.298938	7.12665	0.000312821		ENSG00000142556.18	ZNF614	protein_coding	-0.201923	2.4239	0.999907
ENSG00000281162.2	LINC01127	lincRNA	-0.739378	4.64348	0.000346923		ENSG00000067840.12	PDZD4	protein_coding	-0.221884	5.6638	0.999907
ENSG00000165097.13	KDM1B	protein_coding	0.405393	5.16442	0.000327827		ENSG00000238160.1	AC116366.5	antisense	0.270631	3.31933	0.999907
ENSG00000117360.12	PRPF3	protein_coding	-0.141231	6.2038	0.000320271		ENSG00000138794.9	CASP6	protein_coding	0.140361	2.83381	0.999907
ENSG00000091592.15	NLRP1	protein_coding	-0.246915	9.42185	0.000352425		ENSG00000260276.2	RP11-77H9.2	antisense	0.208718	2.81612	0.999907
ENSG00000172159.15	FRMD3	protein_coding	0.611043	3.04314	0.000408268		ENSG00000109083.13	IFT20	protein_coding	-0.106308	4.22644	0.999907
ENSG00000109919.9	MTCH2	protein_coding	0.266191	4.19584	0.000373779		ENSG00000113272.13	THG1L	protein_coding	-0.136332	3.02818	0.999907
ENSG00000010256.10	UQCRC1	protein_coding	0.303987	6.18164	0.000341286		ENSG00000248810.1	RP11-362F19.1	lincRNA	-0.370385	1.79524	0.999907
ENSG00000168256.17	NKIRAS2	protein_coding	0.229602	5.62221	0.000345613		ENSG00000237702.2	TRBV3-1	TR_V_gene	0.236826	1.57756	0.999907
ENSG00000162894.11	FCMR	protein_coding	-0.336171	7.95599	0.000352425		ENSG00000196576.14	PLXNB2	protein_coding	-0.205373	8.06462	0.999907
ENSG00000237476.1	XXbac-B135H6.15	lincRNA	0.892481	0.0972348	0.000339928		ENSG00000274750.1	HIST1H3E	protein_coding	0.43128	-0.94659	0.999907
ENSG00000162976.12	PQLC3	protein_coding	0.259681	4.59773	0.000382782		ENSG00000139974.15	SLC38A6	protein_coding	-0.187302	2.12427	0.999907
ENSG00000115507.9	OTX1	protein_coding	-1.10852	1.94234	0.000436353		ENSG00000089289.15	IGBP1	protein_coding	-0.0994901	5.60873	0.999907
ENSG00000168476.11	REEP4	protein_coding	0.290593	5.51372	0.000373779		ENSG00000137364.4	TPMT	protein_coding	-0.175516	3.51631	0.999907
ENSG00000072858.10	SIDT1	protein_coding	-0.326654	4.95243	0.000389259		ENSG00000086827.8	ZW10	protein_coding	0.137695	3.06525	0.999907
ENSG00000174885.12	NLRP6	protein_coding	-0.646359	5.53718	0.000387584		ENSG00000253986.1	CTC-756D1.3	lincRNA	-0.399965	0.38042	0.999907
ENSG00000127663.14	KDM4B	protein_coding	-0.313288	7.79418	0.000381225		ENSG00000273759.1	RP4-563E14.1	lincRNA	0.205794	1.56824	0.999907
ENSG00000144136.10	SLC20A1	protein_coding	0.232068	6.56177	0.000381888		ENSG00000172349.16	IL16	protein_coding	0.0760701	8.61821	0.999907
ENSG00000100897.17	DCAF11	protein_coding	0.227274	6.83284	0.000382782		ENSG00000198848.12	CES1	protein_coding	-0.404226	3.19462	0.999907
ENSG00000156853.11	ZNF689	protein_coding	0.238973	3.89221	0.000431595		ENSG00000075142.13	SRI	protein_coding	-0.123521	4.88382	0.999907
ENSG00000126067.11	PSMB2	protein_coding	0.226394	5.5243	0.000393041		ENSG00000023191.16	RNH1	protein_coding	-0.130849	7.22338	0.999907
ENSG00000179051.13	RCC2	protein_coding	0.180046	6.73084	0.000393041		ENSG00000148335.14	NTMT1	protein_coding	-0.143229	3.50558	0.999907
ENSG00000163686.13	ABHD6	protein_coding	0.330393	2.84733	0.000483845		ENSG00000271964.1	RP11-415F23.2	antisense	-0.250669	1.12563	0.999907
ENSG00000258819.1	RP11-7F17.3	lincRNA	-1.11398	2.59065	0.000510341		ENSG00000263065.1	AF001548.6	antisense	-0.394393	-0.489891	0.999907
ENSG00000100425.18	BRD1	protein_coding	-0.282117	6.01801	0.000402491		ENSG00000129968.15	ABHD17A	protein_coding	-0.119269	8.11598	0.999907
ENSG00000183087.14	GAS6	protein_coding	0.507753	3.27974	0.000476115		ENSG00000103274.10	NUBP1	protein_coding	-0.126197	4.25812	0.999907
ENSG00000102900.12	NUP93	protein_coding	0.238454	4.87297	0.000428733		ENSG00000273061.1	CDC37L1-AS1	lincRNA	-0.293549	-0.0882525	0.999907
ENSG00000167208.14	SNX20	protein_coding	0.256462	7.37749	0.000414373		ENSG00000132792.18	CTNNBL1	protein_coding	-0.138748	4.90066	0.999907
ENSG00000147164.11	SNX12	protein_coding	0.195633	4.29215	0.000447125		ENSG00000273245.1	RP11-434P11.2	lincRNA	-0.414936	-0.521223	0.999907
ENSG00000169021.5	UQCRFS1	protein_coding	0.277368	4.72992	0.000434857		ENSG00000213397.10	HAUS7	protein_coding	-0.228795	1.02653	0.999907
ENSG00000272391.5	POM121C	protein_coding	-0.270481	6.55086	0.000414373		ENSG00000160447.6	PKN3	protein_coding	0.199124	2.27293	0.999907
ENSG00000198113.2	TOR4A	protein_coding	0.328436	6.03153	0.000421022		ENSG00000164406.7	LEAP2	protein_coding	0.206563	1.85736	0.999907
ENSG00000168404.12	MLKL	protein_coding	0.383353	6.68827	0.000426469		ENSG00000231680.1	AP003774.6	lincRNA	-0.276236	1.4318	0.999907
ENSG00000100079.6	LGALS2	protein_coding	0.662961	4.37184	0.000451528		ENSG00000179832.17	MROH1	protein_coding	-0.10269	6.31848	0.999907
ENSG00000136689.18	IL1RN	protein_coding	0.634526	6.63432	0.000431595		ENSG00000124313.12	IQSEC2	protein_coding	-0.192489	4.21829	0.999907
ENSG00000164733.20	CTSB	protein_coding	0.405221	8.8026	0.000461237		ENSG00000163832.15	ELP6	protein_coding	-0.138436	3.54542	0.999907
ENSG00000144848.10	ATG3	protein_coding	0.36607	6.30087	0.00043722		ENSG00000174600.13	CMKLR1	protein_coding	-0.24655	4.16562	0.999907
ENSG00000121797.9	CCRL2	protein_coding	0.513069	2.2417	0.000556794		ENSG00000233547.1	RP11-57H14.2	antisense	-0.41027	-0.668478	0.999907
ENSG00000130723.17	PRRC2B	protein_coding	-0.230142	8.1297	0.000456451		ENSG00000211805.1	TRAV24	TR_V_gene	0.355078	-0.357564	0.999907
ENSG00000149527.17	PLCH2	protein_coding	-0.390178	5.70993	0.000457093		ENSG00000159761.14	C16orf86	protein_coding	-0.187718	2.46632	0.999907
ENSG00000179604.9	CDC42EP4	protein_coding	0.392115	3.48905	0.000533956		ENSG00000228989.1	AC133528.2	antisense	0.212829	1.50601	0.999907
ENSG00000111261.13	MANSC1	protein_coding	-0.566272	5.57322	0.00047413		ENSG00000118690.12	ARMC2	protein_coding	0.202385	1.98784	0.999907
ENSG00000100902.10	PSMA6	protein_coding	0.292847	3.25626	0.000550471		ENSG00000134056.11	MRPS36	protein_coding	-0.156233	2.83047	0.999907
ENSG00000169230.9	PRELID1	protein_coding	0.349556	7.10296	0.000468645		ENSG00000196371.3	FUT4	protein_coding	-0.151753	3.45068	0.999907
ENSG00000197622.12	CDC42SE1	protein_coding	-0.186393	9.90333	0.000506797		ENSG00000272556.1	RP11-638I8.1	lincRNA	-0.367038	0.617692	0.999907
ENSG00000077684.15	JADE1	protein_coding	-0.23536	5.91376	0.00047368		ENSG00000050344.8	NFE2L3	protein_coding	-0.228114	2.26981	0.999907
ENSG00000124226.10	RNF114	protein_coding	0.213671	6.31597	0.000474374		ENSG00000162302.12	RPS6KA4	protein_coding	-0.125931	6.53425	0.999907
ENSG00000103187.7	COTL1	protein_coding	0.335951	10.412	0.000522996		ENSG00000239382.10	ALKBH6	protein_coding	-0.14511	2.8635	0.999907
ENSG00000061273.17	HDAC7	protein_coding	-0.226781	8.30098	0.000494625		ENSG00000263126.1	CTC-479C5.10	lincRNA	-0.173276	2.41894	0.999907
ENSG00000227598.1	RP1-167A14.2	antisense	-0.894462	0.646173	0.000474374		ENSG00000234694.1	RP1-92O14.3	antisense	0.394617	-0.575253	0.999907
ENSG00000146083.11	RNF44	protein_coding	-0.274012	8.56417	0.000510341		ENSG00000160117.14	ANKLE1	protein_coding	-0.193317	2.04529	0.999907
ENSG00000273749.4	CYFIP1	protein_coding	0.378136	5.09964	0.000510341		ENSG00000177374.12	HIC1	protein_coding	-0.276992	2.90379	0.999907
ENSG00000008226.19	DLEC1	protein_coding	-0.418777	3.51001	0.000588119		ENSG00000169689.14	STRA13	protein_coding	-0.162125	3.74349	0.999907
ENSG00000037280.15	FLT4	protein_coding	-0.58543	3.52954	0.000593059		ENSG00000012048.19	BRCA1	protein_coding	0.190316	3.10351	0.999907
ENSG00000271614.1	LINC00936	lincRNA	-0.493691	2.19624	0.000651328		ENSG00000175564.12	UCP3	protein_coding	-0.145815	2.34667	0.999907
ENSG00000073150.13	PANX2	protein_coding	-0.529729	5.91947	0.000522996		ENSG00000153140.8	CETN3	protein_coding	-0.223879	1.63291	0.999907
ENSG00000197536.10	C5orf56	protein_coding	0.416044	5.68372	0.000518874		ENSG00000171466.9	ZNF562	protein_coding	-0.112742	4.42844	0.999907
ENSG00000132510.10	KDM6B	protein_coding	-0.3925	9.48655	0.000546797		ENSG00000117480.15	FAAH	protein_coding	-0.202421	3.97381	0.999907
ENSG00000172115.8	CYCS	protein_coding	0.266132	4.33021	0.000568219		ENSG00000103269.13	RHBDL1	protein_coding	0.208259	1.49655	0.999907
ENSG00000110442.11	COMMD9	protein_coding	0.273572	4.95263	0.000544595		ENSG00000144741.17	SLC25A26	protein_coding	-0.151534	2.97146	0.999907
ENSG00000120265.16	PCMT1	protein_coding	0.238995	5.14038	0.000544595		ENSG00000006756.15	ARSD	protein_coding	-0.141548	4.68999	0.999907
ENSG00000169871.12	TRIM56	protein_coding	0.253361	7.95238	0.000544114		ENSG00000173372.16	C1QA	protein_coding	-0.451218	1.84608	0.999907
ENSG00000134882.15	UBAC2	protein_coding	0.169761	5.92291	0.000533775		ENSG00000165209.18	STRBP	protein_coding	0.182831	3.71992	0.999907
ENSG00000170266.15	GLB1	protein_coding	0.236784	5.78748	0.00053554		ENSG00000259363.5	CTD-2054N24.2	lincRNA	0.322204	-0.238193	0.999907
ENSG00000278129.1	ZNF8	protein_coding	-0.336143	3.83571	0.000611417		ENSG00000246731.2	MGC16275	antisense	-0.209399	1.71023	0.999907
ENSG00000125347.13	IRF1	protein_coding	0.43796	9.18487	0.000581973		ENSG00000115282.19	TTC31	protein_coding	-0.0907353	5.58029	0.999907
ENSG00000114770.16	ABCC5	protein_coding	-0.435233	5.88033	0.000560236		ENSG00000175768.12	TOMM5	protein_coding	0.167244	2.00928	0.999907
ENSG00000160190.13	SLC37A1	protein_coding	0.226346	4.76706	0.000585126		ENSG00000139722.6	VPS37B	protein_coding	0.121088	6.78679	0.999907
ENSG00000233038.5	AC011899.9	antisense	0.506716	3.51845	0.000658971		ENSG00000075618.17	FSCN1	protein_coding	-0.235148	2.97631	0.999907
ENSG00000102393.9	GLA	protein_coding	0.327408	4.32027	0.000619182		ENSG00000181915.4	ADO	protein_coding	-0.128344	3.99942	0.999907
ENSG00000138172.10	CALHM2	protein_coding	0.310733	5.88976	0.000574019		ENSG00000159714.10	ZDHHC1	protein_coding	-0.232877	1.92564	0.999907
ENSG00000161057.10	PSMC2	protein_coding	0.240227	4.71843	0.000603065		ENSG00000037897.16	METTL1	protein_coding	-0.187167	1.52842	0.999907
ENSG00000115234.10	SNX17	protein_coding	0.243623	6.58534	0.000574398		ENSG00000084092.6	NOA1	protein_coding	-0.0956093	4.76319	0.999907
ENSG00000075826.16	SEC31B	protein_coding	-0.248601	6.01305	0.000578547		ENSG00000138796.15	HADH	protein_coding	0.128248	3.49952	0.999907
ENSG00000133321.10	RARRES3	protein_coding	0.383711	5.70169	0.00057889		ENSG00000082397.15	EPB41L3	protein_coding	-0.261447	4.44592	0.999907
ENSG00000003400.14	CASP10	protein_coding	0.191549	5.88009	0.000589168		ENSG00000266401.1	RP11-874J12.4	antisense	-0.337988	0.67251	0.999907
ENSG00000102445.18	KIAA0226L	protein_coding	-0.492612	5.66186	0.000617957		ENSG00000156928.4	MALSU1	protein_coding	-0.132734	3.27858	0.999907
ENSG00000127527.13	EPS15L1	protein_coding	-0.250197	6.56186	0.000603412		ENSG00000152359.14	POC5	protein_coding	-0.133286	3.22641	0.999907
ENSG00000101346.11	POFUT1	protein_coding	0.251516	4.59353	0.000648505		ENSG00000253307.1	RP11-10J21.4	antisense	0.429621	-1.31065	0.999907
ENSG00000180061.9	TMEM150B	protein_coding	0.533007	3.5931	0.000710368		ENSG00000149782.11	PLCB3	protein_coding	-0.135757	4.79543	0.999907
ENSG00000136935.13	GOLGA1	protein_coding	-0.194964	5.37292	0.000639448		ENSG00000119280.16	C1orf198	protein_coding	0.196457	3.25981	0.999907
ENSG00000263126.1	CTC-479C5.10	lincRNA	-0.426891	2.41894	0.000807307		ENSG00000196151.10	WDSUB1	protein_coding	-0.177525	2.32103	0.999907
ENSG00000231721.6	LINC-PINT	antisense	-0.367927	4.20237	0.000727393		ENSG00000184903.9	IMMP2L	protein_coding	-0.232126	0.891464	0.999907
ENSG00000119772.16	DNMT3A	protein_coding	-0.193311	6.37337	0.00065086		ENSG00000275221.1	HIST1H2AK	protein_coding	0.341737	-0.361048	0.999907
ENSG00000166548.15	TK2	protein_coding	0.277734	4.939	0.000693096		ENSG00000242252.1	BGLAP	protein_coding	0.211712	1.78244	0.999907
ENSG00000204842.14	ATXN2	protein_coding	-0.22088	5.44001	0.000686299		ENSG00000168778.11	TCTN2	protein_coding	-0.183881	2.26443	0.999907
ENSG00000198133.8	TMEM229B	protein_coding	0.271137	4.9352	0.000697629		ENSG00000259483.1	RP11-930O11.2	lincRNA	0.302386	0.599424	0.999907
ENSG00000163913.11	IFT122	protein_coding	-0.250697	4.18969	0.000767384		ENSG00000205078.5	SYCE1L	protein_coding	-0.242689	1.07798	0.999907
ENSG00000196187.11	TMEM63A	protein_coding	-0.260676	7.88099	0.000703707		ENSG00000161277.10	THAP8	protein_coding	0.156289	2.2769	0.999907
ENSG00000119321.8	FKBP15	protein_coding	0.255873	6.92687	0.000710368		ENSG00000119333.11	WDR34	protein_coding	0.185781	2.98356	0.999907
ENSG00000255221.2	CARD17	protein_coding	1.47701	-0.332997	0.000611417		ENSG00000165475.13	CRYL1	protein_coding	-0.132041	3.4173	0.999907
ENSG00000136682.14	CBWD2	protein_coding	0.364629	3.45793	0.000867421		ENSG00000158435.7	CNOT11	protein_coding	-0.0751285	5.40265	0.999907
ENSG00000120725.12	SIL1	protein_coding	0.366412	3.36086	0.000864833		ENSG00000009830.11	POMT2	protein_coding	-0.131109	3.20158	0.999907
ENSG00000105655.18	ISYNA1	protein_coding	-0.33013	4.69027	0.00079158		ENSG00000099783.11	HNRNPM	protein_coding	-0.075107	7.12682	0.999907
ENSG00000129691.15	ASH2L	protein_coding	0.183407	5.34943	0.000767384		ENSG00000211951.2	IGHV2-26	IG_V_gene	0.580198	-0.133337	0.999907
ENSG00000114861.18	FOXP1	protein_coding	-0.206101	6.64296	0.000748963		ENSG00000168826.15	ZBTB49	protein_coding	0.124572	3.29093	0.999907
ENSG00000042493.15	CAPG	protein_coding	0.435254	6.15915	0.000754258		ENSG00000165046.12	LETM2	protein_coding	0.218817	2.72438	0.999907
ENSG00000161381.13	PLXDC1	protein_coding	-0.458066	4.72262	0.000815808		ENSG00000174173.6	TRMT10C	protein_coding	-0.165654	3.23522	0.999907
ENSG00000133985.2	TTC9	protein_coding	-0.353276	5.21479	0.000799638		ENSG00000203886.4	CYP17A1-AS1	antisense	-0.348169	-0.761736	0.999907
ENSG00000115594.11	IL1R1	protein_coding	-0.699688	4.94888	0.000831154		ENSG00000178209.14	PLEC	protein_coding	-0.122289	9.90834	0.999907
ENSG00000171634.16	BPTF	protein_coding	-0.285998	6.75505	0.000769017		ENSG00000163923.9	RPL39L	protein_coding	-0.272906	0.16882	0.999907
ENSG00000136371.9	MTHFS	protein_coding	-0.526729	2.49453	0.00101982		ENSG00000100271.16	TTLL1	protein_coding	-0.16029	2.14086	0.999907
ENSG00000114030.12	KPNA1	protein_coding	-0.270655	6.08098	0.00079158		ENSG00000154723.12	ATP5J	protein_coding	0.129825	4.56441	0.999907
ENSG00000197381.15	ADARB1	protein_coding	-0.255167	5.4979	0.000807307		ENSG00000276966.1	HIST1H4E	protein_coding	0.449356	0.352371	0.999907
ENSG00000179833.4	SERTAD2	protein_coding	-0.32392	5.67325	0.000812997		ENSG00000166035.10	LIPC	protein_coding	-0.241872	1.80033	0.999907
ENSG00000253729.7	PRKDC	protein_coding	-0.357559	6.91327	0.000808694		ENSG00000102390.10	PBDC1	protein_coding	-0.142486	3.20487	0.999907
ENSG00000011422.11	PLAUR	protein_coding	0.453687	6.17482	0.000808694		ENSG00000271976.1	RP11-884K10.7	antisense	0.16197	1.86371	0.999907
ENSG00000168066.20	SF1	protein_coding	-0.160186	9.1588	0.000861426		ENSG00000168994.13	PXDC1	protein_coding	0.218192	1.37458	0.999907
ENSG00000167106.11	FAM102A	protein_coding	-0.314139	7.67274	0.000831154		ENSG00000211776.2	TRAV2	TR_V_gene	0.266907	0.409608	0.999907
ENSG00000197142.10	ACSL5	protein_coding	0.184161	5.70461	0.000837001		ENSG00000204685.6	STARD7-AS1	processed_transcript	-0.164256	2.04657	0.999907
ENSG00000167261.13	DPEP2	protein_coding	-0.390304	8.62196	0.000871827		ENSG00000182718.16	ANXA2	protein_coding	-0.145122	7.28076	0.999907
ENSG00000196684.12	HSH2D	protein_coding	0.375244	8.37125	0.000892813		ENSG00000133398.3	MED10	protein_coding	-0.103517	4.03077	0.999907
ENSG00000181045.14	SLC26A11	protein_coding	-0.309949	5.32439	0.000901048		ENSG00000100373.9	UPK3A	protein_coding	-0.393985	0.518827	0.999907
ENSG00000166710.17	B2M	protein_coding	0.302379	12.7126	0.00102204		ENSG00000106367.13	AP1S1	protein_coding	-0.155159	3.0348	0.999907
ENSG00000143870.12	PDIA6	protein_coding	0.221618	6.00596	0.000878589		ENSG00000166401.13	SERPINB8	protein_coding	-0.148544	3.81701	0.999907
ENSG00000079435.9	LIPE	protein_coding	-0.321415	3.19305	0.00107811		ENSG00000089094.16	KDM2B	protein_coding	-0.111774	5.74101	0.999907
ENSG00000239713.7	APOBEC3G	protein_coding	0.266393	6.15127	0.000878589		ENSG00000177000.10	MTHFR	protein_coding	-0.108428	6.06894	0.999907
ENSG00000158122.11	AAED1	protein_coding	0.342559	2.86962	0.00109198		ENSG00000241244.1	IGKV1D-16	IG_V_gene	0.60415	-1.16867	0.999907
ENSG00000109861.15	CTSC	protein_coding	0.261538	7.06833	0.000888876		ENSG00000160194.17	NDUFV3	protein_coding	-0.0939087	5.05513	0.999907
ENSG00000101191.16	DIDO1	protein_coding	-0.184848	7.19574	0.000888876		ENSG00000158089.14	GALNT14	protein_coding	0.389011	1.97195	0.999907
ENSG00000163344.5	PMVK	protein_coding	0.356184	3.79482	0.00101982		ENSG00000161955.16	TNFSF13	protein_coding	-0.166546	4.07406	0.999907
ENSG00000158473.6	CD1D	protein_coding	0.352513	5.30292	0.000928923		ENSG00000005801.16	ZNF195	protein_coding	-0.147618	3.65967	0.999907
ENSG00000131446.15	MGAT1	protein_coding	0.238466	8.3051	0.000956937		ENSG00000277999.1	RP11-426C22.8	lincRNA	-0.257698	0.531237	0.999907
ENSG00000167595.14	PROSER3	protein_coding	-0.231864	5.08439	0.000971025		ENSG00000143919.14	CAMKMT	protein_coding	-0.190158	1.70812	0.999907
ENSG00000100077.14	ADRBK2	protein_coding	0.276898	5.7373	0.000933219		ENSG00000134470.19	IL15RA	protein_coding	-0.177645	3.45032	0.999907
ENSG00000099203.6	TMED1	protein_coding	0.349573	3.51219	0.00108598		ENSG00000233954.6	UQCRHL	protein_coding	0.164091	2.08491	0.999907
ENSG00000106100.10	NOD1	protein_coding	0.255449	4.70512	0.000992964		ENSG00000159335.15	PTMS	protein_coding	-0.24056	5.87185	0.999907
ENSG00000257702.3	LBX2-AS1	antisense	0.498659	1.75444	0.00123661		ENSG00000273437.1	RP11-434H6.7	lincRNA	0.250927	0.964984	0.999907
ENSG00000004799.7	PDK4	protein_coding	0.937474	3.79518	0.00107811		ENSG00000226660.2	TRBV2	TR_V_gene	0.197515	1.95079	0.999907
ENSG00000149932.16	TMEM219	protein_coding	0.316705	6.10863	0.000966059		ENSG00000172732.11	MUS81	protein_coding	-0.0888129	5.82539	0.999907
ENSG00000196230.12	TUBB	protein_coding	0.18202	7.77386	0.00100402		ENSG00000204574.12	ABCF1	protein_coding	-0.0917438	5.82744	0.999907
ENSG00000273729.1	RP11-7F17.8	antisense	-0.271618	4.17413	0.00110734		ENSG00000147649.9	MTDH	protein_coding	0.129542	5.91717	0.999907
ENSG00000105383.14	CD33	protein_coding	0.321211	5.946	0.000992964		ENSG00000155099.7	TMEM55A	protein_coding	0.190896	5.39456	0.999907
ENSG00000103064.13	SLC7A6	protein_coding	-0.294213	6.80236	0.000992964		ENSG00000123358.19	NR4A1	protein_coding	-0.317301	3.34811	0.999907
ENSG00000118640.10	VAMP8	protein_coding	0.340554	6.07754	0.000992964		ENSG00000150782.11	IL18	protein_coding	-0.194812	2.61016	0.999907
ENSG00000229314.5	ORM1	protein_coding	-1.44747	1.46774	0.00121815		ENSG00000149809.14	TM7SF2	protein_coding	-0.17307	3.50213	0.999907
ENSG00000155368.16	DBI	protein_coding	0.278789	5.42673	0.00101982		ENSG00000184163.3	FAM132A	protein_coding	0.222471	1.17162	0.999907
ENSG00000234771.3	SLC25A25-AS1	antisense	-0.245771	5.47307	0.00102643		ENSG00000270419.1	CAHM	lincRNA	-0.235031	0.774713	0.999907
ENSG00000149577.15	SIDT2	protein_coding	0.354457	6.68719	0.00100928		ENSG00000123975.4	CKS2	protein_coding	0.196977	1.56871	0.999907
ENSG00000154358.19	OBSCN	protein_coding	-0.440031	6.49572	0.00101462		ENSG00000213923.10	CSNK1E	protein_coding	0.100762	5.80917	0.999907
ENSG00000064601.16	CTSA	protein_coding	0.294908	8.22602	0.00106826		ENSG00000147144.12	CCDC120	protein_coding	-0.132929	3.76404	0.999907
ENSG00000176340.3	COX8A	protein_coding	0.3341	5.14967	0.00106957		ENSG00000013583.8	HEBP1	protein_coding	-0.204984	4.13173	0.999907
ENSG00000004779.9	NDUFAB1	protein_coding	0.295439	3.87293	0.00117313		ENSG00000147677.10	EIF3H	protein_coding	-0.0896423	7.37362	0.999907
ENSG00000166411.13	IDH3A	protein_coding	0.222564	4.62055	0.00110734		ENSG00000100321.14	SYNGR1	protein_coding	-0.192393	3.30313	0.999907
ENSG00000115350.11	POLE4	protein_coding	0.35695	3.86455	0.00118448		ENSG00000020426.10	MNAT1	protein_coding	0.173822	1.65243	0.999907
ENSG00000065357.19	DGKA	protein_coding	-0.251056	8.38218	0.00109014		ENSG00000204287.13	HLA-DRA	protein_coding	-0.154594	9.09722	0.999907
ENSG00000149782.11	PLCB3	protein_coding	0.277672	4.79543	0.00110717		ENSG00000275527.1	CTD-3154N5.2	lincRNA	-0.379184	2.13516	0.999907
ENSG00000184983.9	NDUFA6	protein_coding	0.291927	4.88696	0.00111167		ENSG00000118507.15	AKAP7	protein_coding	-0.210984	2.71543	0.999907
ENSG00000107551.20	RASSF4	protein_coding	0.335974	6.70982	0.00106957		ENSG00000246982.6	RP1-179N16.6	antisense	0.269357	1.00667	0.999907
ENSG00000196358.10	NTNG2	protein_coding	0.529311	6.86145	0.00107121		ENSG00000273038.2	RP11-479G22.8	lincRNA	0.219648	1.20765	0.999907
ENSG00000012822.15	CALCOCO1	protein_coding	-0.189158	7.82692	0.00109159		ENSG00000261220.2	RP11-629O1.2	lincRNA	-0.21272	0.723987	0.999907
ENSG00000198932.12	GPRASP1	protein_coding	-0.442265	4.56136	0.00118448		ENSG00000268729.1	CTD-2105E13.14	antisense	-0.33297	-0.95267	0.999907
ENSG00000189043.9	NDUFA4	protein_coding	0.318438	5.21183	0.00111383		ENSG00000114013.15	CD86	protein_coding	-0.174467	5.04421	0.999907
ENSG00000213585.10	VDAC1	protein_coding	0.206024	5.06469	0.00112635		ENSG00000211803.2	TRAV23DV6	TR_V_gene	0.289713	0.854878	0.999907
ENSG00000140740.10	UQCRC2	protein_coding	0.142325	6.36405	0.00109159		ENSG00000186364.11	NUDT17	protein_coding	-0.165228	2.53585	0.999907
ENSG00000198019.12	FCGR1B	protein_coding	0.920126	3.94503	0.00123661		ENSG00000025772.7	TOMM34	protein_coding	0.134252	3.35771	0.999907
ENSG00000138002.14	IFT172	protein_coding	-0.290673	3.71328	0.00127768		ENSG00000113638.12	TTC33	protein_coding	0.203497	2.08496	0.999907
ENSG00000165457.13	FOLR2	protein_coding	0.605799	1.48166	0.00147718		ENSG00000270028.1	RP11-380L11.4	antisense	0.314093	-0.484396	0.999907
ENSG00000165115.14	KIF27	protein_coding	-0.697847	2.75557	0.00147844		ENSG00000242258.1	LINC00996	lincRNA	-0.262895	1.36529	0.999907
ENSG00000100731.15	PCNX	protein_coding	-0.352159	7.05334	0.00113773		ENSG00000138413.13	IDH1	protein_coding	-0.132164	4.39395	0.999907
ENSG00000203666.12	EFCAB2	protein_coding	0.519563	2.78146	0.0014232		ENSG00000274501.1	RP4-583P15.16	antisense	0.364944	-1.41187	0.999907
ENSG00000248323.5	LUCAT1	lincRNA	-0.569072	4.87647	0.00123661		ENSG00000095261.13	PSMD5	protein_coding	-0.116222	4.41945	0.999907
ENSG00000254281.1	KB-1507C5.4	lincRNA	-0.904483	0.428557	0.00118448		ENSG00000258472.8	RP11-192H23.4	protein_coding	-0.123352	3.57608	0.999907
ENSG00000133056.13	PIK3C2B	protein_coding	-0.349623	4.91708	0.00122221		ENSG00000269968.1	RP5-940J5.9	antisense	-0.334499	1.51877	0.999907
ENSG00000131355.14	ADGRE3	protein_coding	-0.453762	6.95995	0.00116346		ENSG00000174132.8	FAM174A	protein_coding	0.19766	3.76305	0.999907
ENSG00000143162.7	CREG1	protein_coding	0.393436	6.10345	0.00118049		ENSG00000211794.3	TRAV12-3	TR_V_gene	0.209421	1.4781	0.999907
ENSG00000179523.4	EIF3J-AS1	lincRNA	-0.305725	3.16858	0.00144023		ENSG00000227355.1	RP11-162D16.2	antisense	-0.262649	0.0440142	0.999907
ENSG00000157191.19	NECAP2	protein_coding	0.170655	6.52641	0.00118448		ENSG00000161929.14	SCIMP	protein_coding	-0.16555	5.75657	0.999907
ENSG00000163346.16	PBXIP1	protein_coding	-0.287158	8.93907	0.00125361		ENSG00000277602.1	AC005363.11	lincRNA	-0.411698	-1.85371	0.999907
ENSG00000146067.15	FAM193B	protein_coding	-0.19451	7.81236	0.00123661		ENSG00000081189.13	MEF2C	protein_coding	0.131213	5.51625	0.999907
ENSG00000010361.13	FUZ	protein_coding	-0.33154	4.82218	0.00129414		ENSG00000197021.8	CXorf40B	protein_coding	-0.110166	3.99083	0.999907
ENSG00000243156.7	MICAL3	protein_coding	-0.401021	4.01409	0.00137919		ENSG00000138303.17	ASCC1	protein_coding	-0.120095	3.35553	0.999907
ENSG00000165699.13	TSC1	protein_coding	-0.195548	5.89295	0.00123661		ENSG00000156253.6	RWDD2B	protein_coding	-0.172177	2.10769	0.999907
ENSG00000087111.20	PIGS	protein_coding	0.172837	5.99886	0.00123579		ENSG00000162373.12	BEND5	protein_coding	0.228138	0.837109	0.999907
ENSG00000091106.18	NLRC4	protein_coding	0.446761	4.96344	0.00128031		ENSG00000143971.7	ETAA1	protein_coding	-0.216317	2.58986	0.999907
ENSG00000117118.9	SDHB	protein_coding	0.219512	5.57197	0.00125361		ENSG00000123240.16	OPTN	protein_coding	-0.263206	7.98043	0.999907
ENSG00000109118.13	PHF12	protein_coding	-0.248638	7.5155	0.00125361		ENSG00000120949.14	TNFRSF8	protein_coding	-0.17862	4.06598	0.999907
ENSG00000114812.12	VIPR1	protein_coding	-0.258275	5.72249	0.00125562		ENSG00000123595.6	RAB9A	protein_coding	-0.105809	3.65834	0.999907
ENSG00000159176.13	CSRP1	protein_coding	0.240614	5.48365	0.00126704		ENSG00000185418.15	TARSL2	protein_coding	-0.141626	3.65616	0.999907
ENSG00000100216.5	TOMM22	protein_coding	0.239412	5.26998	0.001292		ENSG00000168229.3	PTGDR	protein_coding	-0.246514	3.44109	0.999907
ENSG00000100348.9	TXN2	protein_coding	0.246282	5.38493	0.00128827		ENSG00000186810.7	CXCR3	protein_coding	0.183474	4.93575	0.999907
ENSG00000103154.9	NECAB2	protein_coding	-0.870547	3.57232	0.00158255		ENSG00000235978.6	AC018816.3	antisense	-0.265587	-0.878205	0.999907
ENSG00000213923.10	CSNK1E	protein_coding	-0.210472	5.80917	0.00128031		ENSG00000106991.13	ENG	protein_coding	-0.162131	5.12485	0.999907
ENSG00000140092.14	FBLN5	protein_coding	-0.419905	2.81292	0.00162138		ENSG00000107949.16	BCCIP	protein_coding	-0.109265	4.17197	0.999907
ENSG00000205085.8	FAM71F2	protein_coding	-0.565223	2.6662	0.00169418		ENSG00000132341.11	RAN	protein_coding	0.0849141	6.13823	0.999907
ENSG00000136573.12	BLK	protein_coding	-0.402814	5.81512	0.00130997		ENSG00000270067.1	CTC-487M23.5	antisense	0.249091	-0.0223254	0.999907
ENSG00000181481.13	RNF135	protein_coding	0.317786	5.00829	0.00136025		ENSG00000279727.1	RP11-640L9.1	lincRNA	-0.249179	0.419661	0.999907
ENSG00000262580.5	RP11-334C17.5	antisense	-0.305774	5.55391	0.0013415		ENSG00000234184.5	RP5-887A10.1	lincRNA	0.307292	0.151176	0.999907
ENSG00000114745.13	GORASP1	protein_coding	0.221145	5.49614	0.00133907		ENSG00000188747.8	NOXA1	protein_coding	-0.173417	4.10368	0.999907
ENSG00000028137.16	TNFRSF1B	protein_coding	0.292097	9.58785	0.00144023		ENSG00000004142.11	POLDIP2	protein_coding	-0.0868416	5.49411	0.999907
ENSG00000104805.15	NUCB1	protein_coding	0.351431	8.10294	0.00139102		ENSG00000104714.13	ERICH1	protein_coding	-0.115807	5.39486	0.999907
ENSG00000065559.14	MAP2K4	protein_coding	-0.329361	5.58938	0.00138691		ENSG00000138744.14	NAAA	protein_coding	-0.130588	5.81798	0.999907
ENSG00000013583.8	HEBP1	protein_coding	0.425058	4.13173	0.00149394		ENSG00000272650.1	RP11-571I18.4	lincRNA	-0.325274	-1.48745	0.999907
ENSG00000167483.17	FAM129C	protein_coding	-0.383513	6.56727	0.00136025		ENSG00000152382.5	TADA1	protein_coding	-0.13891	2.75305	0.999907
ENSG00000167615.16	LENG8	protein_coding	-0.181429	10.099	0.00148755		ENSG00000104824.16	HNRNPL	protein_coding	-0.0461959	7.21278	0.999907
ENSG00000115325.13	DOK1	protein_coding	0.301855	5.69794	0.00138165		ENSG00000271918.1	CTD-2287O16.5	antisense	-0.20335	1.04425	0.999907
ENSG00000099308.10	MAST3	protein_coding	-0.309393	8.66904	0.00146064		ENSG00000181982.17	CCDC149	protein_coding	-0.182773	3.33	0.999907
ENSG00000134780.9	DAGLA	protein_coding	0.445726	2.70987	0.00173164		ENSG00000184428.12	TOP1MT	protein_coding	-0.185987	4.56563	0.999907
ENSG00000152558.14	TMEM123	protein_coding	0.495625	7.39188	0.00142263		ENSG00000103150.5	MLYCD	protein_coding	-0.102032	4.28155	0.999907
ENSG00000042753.11	AP2S1	protein_coding	0.385818	5.80769	0.00141701		ENSG00000211797.2	TRAV17	TR_V_gene	0.226324	0.977133	0.999907
ENSG00000162434.11	JAK1	protein_coding	-0.241315	8.72182	0.00147904		ENSG00000140022.9	STON2	protein_coding	0.215323	2.43385	0.999907
ENSG00000125834.12	STK35	protein_coding	-0.215986	5.98071	0.00143217		ENSG00000160199.14	PKNOX1	protein_coding	0.107881	4.3799	0.999907
ENSG00000103249.17	CLCN7	protein_coding	0.261587	7.56383	0.00145933		ENSG00000151062.14	CACNA2D4	protein_coding	-0.138809	3.88913	0.999907
ENSG00000141096.4	DPEP3	protein_coding	-0.539384	4.60401	0.00158255		ENSG00000211818.1	TRAV39	TR_V_gene	0.330535	-0.898782	0.999907
ENSG00000175970.8	UNC119B	protein_coding	-0.186124	5.02939	0.00149755		ENSG00000115350.11	POLE4	protein_coding	-0.16152	3.86455	0.999907
ENSG00000146285.13	SCML4	protein_coding	-0.266565	5.41111	0.00149394		ENSG00000204315.3	FKBPL	protein_coding	0.190791	1.71076	0.999907
ENSG00000160883.10	HK3	protein_coding	0.40871	7.87753	0.00149394		ENSG00000187097.12	ENTPD5	protein_coding	-0.150874	3.9916	0.999907
ENSG00000178764.7	ZHX2	protein_coding	-0.193311	5.56562	0.00149262		ENSG00000136044.11	APPL2	protein_coding	0.114884	5.06936	0.999907
ENSG00000104325.6	DECR1	protein_coding	0.241027	5.79787	0.00147904		ENSG00000173950.15	XXYLT1	protein_coding	-0.143078	3.14481	0.999907
ENSG00000257335.8	MGAM	protein_coding	-0.63224	7.94148	0.00149394		ENSG00000230532.1	AC091133.1	antisense	-0.237614	0.027477	0.999907
ENSG00000139718.10	SETD1B	protein_coding	-0.255328	7.84256	0.00149725		ENSG00000182117.5	NOP10	protein_coding	0.164317	6.22955	0.999907
ENSG00000103429.10	BFAR	protein_coding	0.157874	4.86305	0.00154656		ENSG00000226137.5	BAIAP2-AS1	lincRNA	-0.148744	4.4332	0.999907
ENSG00000198839.9	ZNF277	protein_coding	0.317402	3.44284	0.00174784		ENSG00000146576.12	C7orf26	protein_coding	-0.0939162	5.77093	0.999907
ENSG00000141504.11	SAT2	protein_coding	0.301269	4.99903	0.00153981		ENSG00000173369.15	C1QB	protein_coding	-0.484563	0.997077	0.999907
ENSG00000155463.12	OXA1L	protein_coding	0.155908	7.16681	0.00149394		ENSG00000175294.5	CATSPER1	protein_coding	-0.192665	2.19131	0.999907
ENSG00000165092.12	ALDH1A1	protein_coding	0.502051	3.7136	0.00172174		ENSG00000160781.15	PAQR6	protein_coding	0.228171	3.70139	0.999907
ENSG00000065665.20	SEC61A2	protein_coding	-0.35166	3.88262	0.0017604		ENSG00000170298.15	LGALS9B	protein_coding	-0.374844	1.02134	0.999907
ENSG00000255328.1	RP11-326C3.12	lincRNA	1.08439	2.01947	0.00203879		ENSG00000118308.14	LRMP	protein_coding	0.134028	6.97779	0.999907
ENSG00000134046.11	MBD2	protein_coding	0.200753	6.7024	0.00151746		ENSG00000223552.1	RP11-24F11.2	antisense	-0.305222	0.661906	0.999907
ENSG00000100804.18	PSMB5	protein_coding	0.257486	3.74964	0.00175669		ENSG00000105254.11	TBCB	protein_coding	-0.107331	5.95443	0.999907
ENSG00000138495.6	COX17	protein_coding	0.314463	3.555	0.00179197		ENSG00000157911.9	PEX10	protein_coding	-0.142106	3.28458	0.999907
ENSG00000007392.16	LUC7L	protein_coding	-0.183606	6.21954	0.00152855		ENSG00000253998.3	IGKV2-29	IG_V_pseudogene	0.476704	-0.218844	0.999907
ENSG00000238121.5	LINC00426	lincRNA	-0.342541	3.57885	0.00181569		ENSG00000109436.7	TBC1D9	protein_coding	0.180519	4.60716	0.999907
ENSG00000145545.11	SRD5A1	protein_coding	0.312123	3.40875	0.0018347		ENSG00000166816.13	LDHD	protein_coding	-0.260773	1.1789	0.999907
ENSG00000106479.10	ZNF862	protein_coding	-0.20072	5.97689	0.00157203		ENSG00000244459.2	RP11-1398P2.1	lincRNA	-0.17528	2.0769	0.999907
ENSG00000180817.11	PPA1	protein_coding	0.290744	4.72225	0.00166237		ENSG00000175866.15	BAIAP2	protein_coding	-0.16295	3.60674	0.999907
ENSG00000163512.13	AZI2	protein_coding	0.311679	4.49369	0.00173251		ENSG00000256262.1	USP30-AS1	antisense	0.176922	1.56539	0.999907
ENSG00000163754.17	GYG1	protein_coding	0.356098	4.90458	0.00169987		ENSG00000180228.12	PRKRA	protein_coding	0.106934	3.84148	0.999907
ENSG00000077585.13	GPR137B	protein_coding	0.297974	3.47865	0.00189805		ENSG00000147471.11	PROSC	protein_coding	-0.077543	5.17799	0.999907
ENSG00000074356.16	C17orf85	protein_coding	-0.20233	6.01555	0.00163527		ENSG00000198298.12	ZNF485	protein_coding	0.175751	1.45431	0.999907
ENSG00000135218.17	CD36	protein_coding	0.443938	6.32977	0.00163467		ENSG00000178718.6	RPP25	protein_coding	-0.165369	2.27342	0.999907
ENSG00000150907.6	FOXO1	protein_coding	-0.33273	5.70437	0.00166964		ENSG00000143157.11	POGK	protein_coding	-0.0863813	5.52406	0.999907
ENSG00000145416.13	2021-03-01	protein_coding	0.430343	5.21303	0.00169418		ENSG00000198585.11	NUDT16	protein_coding	-0.150968	6.03132	0.999907
ENSG00000181826.9	RELL1	protein_coding	-0.548252	4.09626	0.00189173		ENSG00000250348.1	RP11-466P24.6	antisense	-0.287944	0.0587949	0.999907
ENSG00000101986.11	ABCD1	protein_coding	0.296004	5.74158	0.00166964		ENSG00000165029.15	ABCA1	protein_coding	0.290855	5.36508	0.999907
ENSG00000111275.12	ALDH2	protein_coding	0.359046	5.50687	0.00169349		ENSG00000122884.12	P4HA1	protein_coding	-0.149153	4.06326	0.999907
ENSG00000197548.12	ATG7	protein_coding	0.242091	5.23397	0.00173251		ENSG00000124767.6	GLO1	protein_coding	-0.150216	4.31691	0.999907
ENSG00000173757.9	STAT5B	protein_coding	-0.274094	8.76881	0.00175783		ENSG00000187796.13	CARD9	protein_coding	-0.178963	5.28013	0.999907
ENSG00000198089.14	SFI1	protein_coding	-0.204707	7.16925	0.00169987		ENSG00000253409.1	TRBV7-4	TR_V_gene	0.279091	-0.207963	0.999907
ENSG00000123360.11	PDE1B	protein_coding	0.32538	4.37587	0.00184512		ENSG00000169313.9	P2RY12	protein_coding	0.297388	2.33385	0.999907
ENSG00000099991.16	CABIN1	protein_coding	-0.265029	8.12803	0.00175743		ENSG00000281404.1	LINC01176	lincRNA	-0.272131	1.09585	0.999907
ENSG00000125386.14	FAM193A	protein_coding	-0.168386	5.8849	0.00172174		ENSG00000230555.2	RP11-517P14.2	lincRNA	-0.257714	0.0471524	0.999907
ENSG00000171135.12	JAGN1	protein_coding	0.246075	4.01723	0.00192089		ENSG00000224616.1	RTCA-AS1	antisense	-0.28093	0.0702266	0.999907
ENSG00000114450.9	GNB4	protein_coding	0.509607	5.14748	0.00178998		ENSG00000119899.12	SLC17A5	protein_coding	0.12068	3.48749	0.999907
ENSG00000182247.9	UBE2E2	protein_coding	0.351897	2.83892	0.00221313		ENSG00000246067.7	RAB30-AS1	lincRNA	0.171056	1.82851	0.999907
ENSG00000010610.9	CD4	protein_coding	0.24261	8.04756	0.00180842		ENSG00000214999.3	AC129492.6	antisense	-0.238209	0.949627	0.999907
ENSG00000100997.18	ABHD12	protein_coding	0.277662	4.28682	0.00190919		ENSG00000155380.11	SLC16A1	protein_coding	0.156799	2.58644	0.999907
ENSG00000130827.6	PLXNA3	protein_coding	-0.292825	5.89895	0.00176526		ENSG00000143819.12	EPHX1	protein_coding	-0.182421	2.50827	0.999907
ENSG00000104518.10	GSDMD	protein_coding	0.280681	7.53331	0.00181023		ENSG00000111885.6	MAN1A1	protein_coding	0.234975	5.79666	0.999907
ENSG00000126262.4	FFAR2	protein_coding	0.539153	8.46355	0.00185284		ENSG00000147535.16	PPAPDC1B	protein_coding	0.147101	5.22126	0.999907
ENSG00000172349.16	IL16	protein_coding	-0.146538	8.61821	0.00187339		ENSG00000188997.7	KCTD21	protein_coding	0.123269	4.61019	0.999907
ENSG00000159958.4	TNFRSF13C	protein_coding	-0.398274	5.84136	0.00184095		ENSG00000186787.7	SPIN2B	protein_coding	0.161693	1.43797	0.999907
ENSG00000145365.10	TIFA	protein_coding	0.473932	3.85782	0.00209597		ENSG00000168329.13	CX3CR1	protein_coding	-0.209798	7.5568	0.999907
ENSG00000179134.14	SAMD4B	protein_coding	-0.18553	6.7658	0.00182482		ENSG00000063180.8	CA11	protein_coding	-0.16406	3.01015	0.999907
ENSG00000142227.10	EMP3	protein_coding	0.32996	7.41954	0.00185786		ENSG00000102743.14	SLC25A15	protein_coding	0.187451	1.12695	0.999907
ENSG00000160213.5	CSTB	protein_coding	0.270087	6.17175	0.00183395		ENSG00000164733.20	CTSB	protein_coding	-0.168867	8.8026	0.999907
ENSG00000166333.13	ILK	protein_coding	0.233083	7.25353	0.00186432		ENSG00000274021.1	RP11-823E8.3	lincRNA	-0.178947	1.95225	0.999907
ENSG00000086061.15	DNAJA1	protein_coding	0.309019	6.48772	0.00185414		ENSG00000228427.1	RP5-1091N2.9	antisense	-0.173537	1.06922	0.999907
ENSG00000115539.13	PDCL3	protein_coding	0.291105	2.99128	0.00232384		ENSG00000093072.15	CECR1	protein_coding	-0.127532	8.23506	0.999907
ENSG00000278090.1	RP11-6O2.2	lincRNA	-0.630135	1.71297	0.00257502		ENSG00000159692.15	CTBP1	protein_coding	-0.0664242	7.70203	0.999907
ENSG00000244509.3	APOBEC3C	protein_coding	0.246969	6.85064	0.00188409		ENSG00000265241.6	RBM8A	protein_coding	-0.063117	6.26067	0.999907
ENSG00000167863.11	ATP5H	protein_coding	0.230282	5.24345	0.00193307		ENSG00000277782.1	RP11-775C24.5	lincRNA	0.272764	-1.04229	0.999907
ENSG00000263264.1	CTB-133G6.1	protein_coding	-0.267445	4.82022	0.00202971		ENSG00000277632.1	CCL3	protein_coding	-0.260356	1.62696	0.999907
ENSG00000234290.2	AC116366.6	antisense	-0.618937	2.43629	0.00259598		ENSG00000081692.12	JMJD4	protein_coding	-0.144688	3.48243	0.999907
ENSG00000136048.13	DRAM1	protein_coding	0.368338	4.12836	0.00217397		ENSG00000178904.18	DPY19L3	protein_coding	0.179415	4.20974	0.999907
ENSG00000225032.5	RP11-228B15.4	antisense	-0.38893	3.70004	0.00231282		ENSG00000197114.11	ZGPAT	protein_coding	-0.114002	4.34636	0.999907
ENSG00000139192.11	TAPBPL	protein_coding	0.214555	6.09461	0.00194662		ENSG00000138640.14	FAM13A	protein_coding	0.166578	3.65203	0.999907
ENSG00000144218.18	AFF3	protein_coding	-0.460236	4.05301	0.00230691		ENSG00000104043.14	ATP8B4	protein_coding	-0.188126	3.45073	0.999907
ENSG00000214787.8	MS4A4E	protein_coding	0.384575	2.76956	0.00254043		ENSG00000145293.14	ENOPH1	protein_coding	-0.128837	3.42625	0.999907
ENSG00000116691.10	MIIP	protein_coding	0.305243	5.88194	0.00198424		ENSG00000186010.18	NDUFA13	protein_coding	-0.161276	2.10778	0.999907
ENSG00000122971.8	ACADS	protein_coding	0.288133	4.04336	0.00223143		ENSG00000101347.8	SAMHD1	protein_coding	-0.121275	8.66419	0.999907
ENSG00000125430.8	HS3ST3B1	protein_coding	-0.393967	4.00986	0.00231885		ENSG00000274961.1	RP3-492J12.2	lincRNA	-0.261909	0.670442	0.999907
ENSG00000125898.12	FAM110A	protein_coding	0.287984	6.20321	0.00201073		ENSG00000214063.10	TSPAN4	protein_coding	-0.194043	3.5665	0.999907
ENSG00000113719.15	ERGIC1	protein_coding	-0.337838	8.18718	0.00211632		ENSG00000132329.10	RAMP1	protein_coding	-0.281363	0.0135387	0.999907
ENSG00000101846.6	STS	protein_coding	0.366265	3.21492	0.00248124		ENSG00000260719.1	AC009133.17	antisense	0.16046	3.38434	0.999907
ENSG00000143891.16	GALM	protein_coding	0.350992	4.15892	0.00229603		ENSG00000163918.10	RFC4	protein_coding	-0.132216	2.76976	0.999907
ENSG00000132792.18	CTNNBL1	protein_coding	0.262869	4.90066	0.00217397		ENSG00000107954.10	NEURL1	protein_coding	-0.240517	3.70792	0.999907
ENSG00000103642.11	LACTB	protein_coding	0.383248	4.50019	0.00229182		ENSG00000268403.2	CTD-2371O3.3	antisense	0.178041	1.21188	0.999907
ENSG00000134152.10	KATNBL1	protein_coding	-0.490102	5.39855	0.00221333		ENSG00000198246.7	SLC29A3	protein_coding	-0.148065	2.84778	0.999907
ENSG00000056558.10	TRAF1	protein_coding	-0.278473	6.70859	0.00213094		ENSG00000247400.3	DNAJC3-AS1	lincRNA	0.215517	1.7209	0.999907
ENSG00000116731.22	PRDM2	protein_coding	-0.201355	6.57356	0.00214		ENSG00000004455.16	AK2	protein_coding	-0.068802	5.96525	0.999907
ENSG00000118508.4	RAB32	protein_coding	0.325675	4.71234	0.00229357		ENSG00000139546.10	TARBP2	protein_coding	-0.124387	4.30771	0.999907
ENSG00000166902.4	MRPL16	protein_coding	0.244706	4.19937	0.00238677		ENSG00000124570.17	SERPINB6	protein_coding	-0.149113	5.7968	0.999907
ENSG00000128383.12	APOBEC3A	protein_coding	0.504821	8.24577	0.00225015		ENSG00000275441.1	RP11-666O2.2	antisense	0.271952	-0.795799	0.999907
ENSG00000049449.8	RCN1	protein_coding	0.318266	3.24381	0.00262089		ENSG00000162976.12	PQLC3	protein_coding	-0.108262	4.59773	0.999907
ENSG00000185475.8	TMEM179B	protein_coding	0.226229	5.38085	0.00224471		ENSG00000211814.1	TRAV35	TR_V_pseudogene	-0.285145	-0.909824	0.999907
ENSG00000105058.11	FAM32A	protein_coding	0.205143	6.28985	0.00219577		ENSG00000246016.2	LINC01513	antisense	0.299797	-0.719617	0.999907
ENSG00000175711.8	B3GNTL1	protein_coding	-0.343193	5.2731	0.0022999		ENSG00000161800.12	RACGAP1	protein_coding	-0.139571	2.63801	0.999907
ENSG00000177706.8	FAM20C	protein_coding	0.524951	3.24671	0.00259598		ENSG00000136159.3	NUDT15	protein_coding	-0.157806	1.67677	0.999907
ENSG00000134744.13	ZCCHC11	protein_coding	-0.32693	5.74692	0.00227162		ENSG00000167925.15	GHDC	protein_coding	-0.107001	5.1887	0.999907
ENSG00000260804.3	PKI55	lincRNA	-0.28705	3.46354	0.00268016		ENSG00000122687.17	FTSJ2	protein_coding	-0.111913	3.83821	0.999907
ENSG00000205542.10	TMSB4X	protein_coding	0.28318	10.9867	0.00251192		ENSG00000196664.4	TLR7	protein_coding	-0.201639	3.78935	0.999907
ENSG00000113552.15	GNPDA1	protein_coding	0.231114	4.04981	0.00253382		ENSG00000259939.1	RP11-77H9.5	antisense	0.214234	0.122518	0.999907
ENSG00000133460.19	SLC2A11	protein_coding	-0.338648	3.44563	0.00269358		ENSG00000257108.1	NHLRC4	protein_coding	-0.198892	1.29125	0.999907
ENSG00000203709.9	C1orf132	lincRNA	-0.433912	6.4069	0.00227162		ENSG00000109066.13	TMEM104	protein_coding	-0.104578	5.24013	0.999907
ENSG00000117009.11	KMO	protein_coding	0.424969	2.82469	0.00289848		ENSG00000147889.16	CDKN2A	protein_coding	0.199036	0.766184	0.999907
ENSG00000100387.8	RBX1	protein_coding	0.299504	5.17364	0.00238013		ENSG00000083544.13	TDRD3	protein_coding	-0.117072	3.53038	0.999907
ENSG00000273237.1	CTB-119C2.1	antisense	-0.598163	1.05549	0.00301262		ENSG00000085433.15	WDR47	protein_coding	0.147339	3.43046	0.999907
ENSG00000108424.9	KPNB1	protein_coding	0.275367	8.40916	0.00242244		ENSG00000220201.7	ZGLP1	protein_coding	0.171427	1.51049	0.999907
ENSG00000269609.5	RPARP-AS1	processed_transcript	-0.229536	4.76456	0.00248008		ENSG00000008394.12	MGST1	protein_coding	-0.206389	2.3962	0.999907
ENSG00000167984.16	NLRC3	protein_coding	-0.32169	6.82443	0.00234679		ENSG00000117281.15	CD160	protein_coding	-0.270388	3.25276	0.999907
ENSG00000100346.17	CACNA1I	protein_coding	-0.396846	5.24516	0.00243575		ENSG00000269877.1	CTD-3022G6.1	lincRNA	0.282941	-0.621077	0.999907
ENSG00000148175.12	STOM	protein_coding	0.303305	6.30778	0.00234679		ENSG00000113569.15	NUP155	protein_coding	-0.122833	4.07468	0.999907
ENSG00000167524.14	SGK494	protein_coding	-0.367531	3.57875	0.00278702		ENSG00000261000.1	RP11-534L20.5	lincRNA	-0.304702	-0.74488	0.999907
ENSG00000112110.9	MRPL18	protein_coding	0.203856	4.20668	0.00259991		ENSG00000149257.13	SERPINH1	protein_coding	-0.141719	2.85776	0.999907
ENSG00000108953.16	YWHAE	protein_coding	0.171873	6.71717	0.00239729		ENSG00000130304.16	SLC27A1	protein_coding	-0.133428	5.16118	0.999907
ENSG00000119121.21	TRPM6	protein_coding	-0.558133	4.43308	0.00276133		ENSG00000228544.1	CCDC183-AS1	antisense	-0.185902	1.83935	0.999907
ENSG00000224078.12	SNHG14	processed_transcript	-0.446974	3.93677	0.00274752		ENSG00000136811.16	ODF2	protein_coding	-0.0810473	5.43245	0.999907
ENSG00000135604.9	STX11	protein_coding	0.488156	6.59399	0.00240797		ENSG00000231389.7	HLA-DPA1	protein_coding	-0.158112	8.19087	0.999907
ENSG00000133247.13	SUV420H2	protein_coding	-0.259288	4.44564	0.00262089		ENSG00000160294.10	MCM3AP	protein_coding	-0.0721904	6.76032	0.999907
ENSG00000106683.14	LIMK1	protein_coding	0.299905	5.83489	0.00242244		ENSG00000104835.14	SARS2	protein_coding	-0.171359	1.39879	0.999907
ENSG00000131174.4	COX7B	protein_coding	0.287598	5.20429	0.00248587		ENSG00000272908.1	RP11-121A8.1	lincRNA	-0.213534	2.01779	0.999907
ENSG00000083168.9	KAT6A	protein_coding	-0.324499	7.42744	0.00243575		ENSG00000269680.1	CTD-3128G10.6	antisense	0.208855	0.564542	0.999907
ENSG00000100280.16	AP1B1	protein_coding	0.202922	7.12966	0.00243575		ENSG00000077380.15	DYNC1I2	protein_coding	-0.0935162	4.73992	0.999907
ENSG00000143258.15	USP21	protein_coding	-0.175964	5.54118	0.00246139		ENSG00000128218.7	VPREB3	protein_coding	0.225548	2.57135	0.999907
ENSG00000120949.14	TNFRSF8	protein_coding	0.360742	4.06598	0.00269358		ENSG00000167600.13	CYP2S1	protein_coding	-0.215628	3.15292	0.999907
ENSG00000081665.13	ZNF506	protein_coding	-0.261367	5.0102	0.00255604		ENSG00000105879.11	CBLL1	protein_coding	0.109876	5.35598	0.999907
ENSG00000185651.14	UBE2L3	protein_coding	0.17827	6.14975	0.0024262		ENSG00000136518.16	ACTL6A	protein_coding	-0.113275	3.89391	0.999907
ENSG00000078237.5	TIGAR	protein_coding	0.366776	2.44819	0.00317263		ENSG00000148090.11	AUH	protein_coding	-0.135278	2.77851	0.999907
ENSG00000127884.4	ECHS1	protein_coding	0.251335	4.5232	0.00262089		ENSG00000070031.3	SCT	protein_coding	-0.322082	-0.879294	0.999907
ENSG00000122122.9	SASH3	protein_coding	0.169129	8.5136	0.00259157		ENSG00000165457.13	FOLR2	protein_coding	-0.226274	1.48166	0.999907
ENSG00000116990.10	MYCL	protein_coding	0.329622	4.29041	0.00272608		ENSG00000133872.13	SARAF	protein_coding	0.0627712	8.5812	0.999907
ENSG00000006756.15	ARSD	protein_coding	0.269215	4.68999	0.00263406		ENSG00000204922.4	UQCC3	protein_coding	-0.155297	2.70065	0.999907
ENSG00000115902.10	SLC1A4	protein_coding	0.400661	3.48467	0.00293281		ENSG00000214293.8	APTR	lincRNA	0.160198	2.27495	0.999907
ENSG00000169057.19	MECP2	protein_coding	-0.128211	7.17979	0.00254709		ENSG00000245970.2	KB-1208A12.3	antisense	-0.332834	1.2753	0.999907
ENSG00000112983.17	BRD8	protein_coding	-0.185219	5.96574	0.00254709		ENSG00000211725.3	TRBV5-5	TR_V_gene	0.276415	-0.138394	0.999907
ENSG00000204568.11	MRPS18B	protein_coding	0.237754	4.69593	0.00269002		ENSG00000164169.12	PRMT9	protein_coding	-0.145441	2.36299	0.999907
ENSG00000255026.1	RP11-326C3.2	antisense	-0.444935	6.0961	0.00255483		ENSG00000277972.1	CISD3	protein_coding	-0.155096	3.83906	0.999907
ENSG00000091483.6	FH	protein_coding	0.252648	3.69494	0.00293076		ENSG00000162711.16	NLRP3	protein_coding	-0.165897	4.77446	0.999907
ENSG00000211450.9	C11orf31	protein_coding	0.26413	4.63037	0.00272608		ENSG00000253865.1	RP11-394O4.3	antisense	-0.228701	-0.325976	0.999907
ENSG00000204315.3	FKBPL	protein_coding	0.468871	1.71076	0.00356071		ENSG00000125498.19	KIR2DL1	protein_coding	-0.277583	0.801139	0.999907
ENSG00000100418.7	DESI1	protein_coding	0.165267	5.74866	0.00260246		ENSG00000031081.10	ARHGAP31	protein_coding	-0.161934	4.09654	0.999907
ENSG00000110063.8	DCPS	protein_coding	0.258009	3.8819	0.00294596		ENSG00000106803.9	SEC61B	protein_coding	0.11911	5.0733	0.999907
ENSG00000138111.14	TMEM180	protein_coding	0.344279	3.91694	0.00292925		ENSG00000159363.17	ATP13A2	protein_coding	-0.105087	6.02699	0.999907
ENSG00000259321.1	RP11-468E2.5	lincRNA	0.503492	1.86463	0.00356434		ENSG00000106443.14	PHF14	protein_coding	-0.134608	4.0588	0.999907
ENSG00000047249.16	ATP6V1H	protein_coding	0.189784	4.14947	0.00291803		ENSG00000203791.13	METTL10	protein_coding	-0.156373	2.05088	0.999907
ENSG00000146066.2	HIGD2A	protein_coding	0.296	5.89284	0.00262089		ENSG00000255760.1	RP11-428G5.5	lincRNA	-0.18516	1.52624	0.999907
ENSG00000055070.16	SZRD1	protein_coding	0.172402	7.16366	0.00263691		ENSG00000162129.12	CLPB	protein_coding	-0.156073	3.18896	0.999907
ENSG00000213658.10	LAT	protein_coding	-0.304524	3.99549	0.00295517		ENSG00000165168.7	CYBB	protein_coding	-0.166481	8.45695	0.999907
ENSG00000184465.15	WDR27	protein_coding	-0.343626	4.06998	0.00301262		ENSG00000273270.1	RP11-212P7.2	lincRNA	-0.130566	3.02684	0.999907
ENSG00000119383.19	PPP2R4	protein_coding	0.26118	6.01305	0.00265658		ENSG00000225891.1	RP3-476K8.3	antisense	0.223869	-0.33003	0.999907
ENSG00000197852.9	FAM212B	protein_coding	-0.379634	7.6334	0.00269692		ENSG00000178623.11	GPR35	protein_coding	-0.153597	3.97412	0.999907
ENSG00000167978.16	SRRM2	protein_coding	-0.192152	11.0823	0.00297275		ENSG00000164253.12	WDR41	protein_coding	-0.115976	3.68637	0.999907
ENSG00000067369.13	TP53BP1	protein_coding	-0.254586	4.92247	0.00284055		ENSG00000115539.13	PDCL3	protein_coding	0.124126	2.99128	0.999907
ENSG00000167553.14	TUBA1C	protein_coding	0.256703	4.80631	0.00283019		ENSG00000181610.12	MRPS23	protein_coding	-0.117515	3.51195	0.999907
ENSG00000026950.16	BTN3A1	protein_coding	0.242764	8.59959	0.00282233		ENSG00000198890.7	PRMT6	protein_coding	-0.140549	3.00938	0.999907
ENSG00000149582.15	TMEM25	protein_coding	-0.34181	2.98999	0.00340907		ENSG00000272911.1	RP11-74E22.6	lincRNA	-0.303558	-1.17656	0.999907
ENSG00000243335.8	KCTD7	protein_coding	-0.270288	5.38235	0.00280511		ENSG00000032742.17	IFT88	protein_coding	0.149325	2.54129	0.999907
ENSG00000134072.10	CAMK1	protein_coding	0.515095	4.97278	0.00285367		ENSG00000122566.20	HNRNPA2B1	protein_coding	-0.0848695	8.57947	0.999907
ENSG00000198959.11	TGM2	protein_coding	0.675245	3.43671	0.00308974		ENSG00000268112.1	CTD-3149D2.4	antisense	-0.266833	-1.67919	0.999907
ENSG00000068831.18	RASGRP2	protein_coding	-0.172359	9.29989	0.00295517		ENSG00000230074.1	RP11-195F19.9	antisense	0.267981	-0.562343	0.999907
ENSG00000078124.11	ACER3	protein_coding	0.340051	4.73313	0.00295297		ENSG00000237513.1	RP11-325F22.2	lincRNA	0.18196	1.26945	0.999907
ENSG00000168016.13	TRANK1	protein_coding	0.381868	8.11582	0.00289848		ENSG00000088854.12	C20orf194	protein_coding	-0.143966	3.58253	0.999907
ENSG00000265354.3	TIMM23	protein_coding	0.239848	3.74099	0.00322505		ENSG00000197409.7	HIST1H3D	protein_coding	0.233845	0.942055	0.999907
ENSG00000112367.10	FIG4	protein_coding	0.225109	4.45495	0.00302696		ENSG00000120451.10	SNX19	protein_coding	0.105236	5.74629	0.999907
ENSG00000138413.13	IDH1	protein_coding	0.260984	4.39395	0.00303096		ENSG00000158805.11	ZNF276	protein_coding	-0.0703888	7.64832	0.999907
ENSG00000101294.16	HM13	protein_coding	0.227765	7.17256	0.00284863		ENSG00000174807.3	CD248	protein_coding	-0.215075	2.93233	0.999907
ENSG00000110077.14	MS4A6A	protein_coding	0.322799	6.92164	0.00284395		ENSG00000006062.13	MAP3K14	protein_coding	-0.0785749	6.17698	0.999907
ENSG00000035664.11	DAPK2	protein_coding	-0.491281	6.11799	0.00287791		ENSG00000161551.12	ZNF577	protein_coding	-0.17211	2.7338	0.999907
ENSG00000179406.6	LINC00174	lincRNA	-0.252128	4.80329	0.00303778		ENSG00000277075.1	HIST1H2AE	protein_coding	0.268912	1.50284	0.999907
ENSG00000184752.12	NDUFA12	protein_coding	0.270836	4.38666	0.00307981		ENSG00000272638.1	GS1-114I9.1	antisense	0.22353	0.026091	0.999907
ENSG00000230989.6	HSBP1	protein_coding	0.270812	5.68652	0.002888		ENSG00000197629.5	MPEG1	protein_coding	-0.145874	8.99841	0.999907
ENSG00000089289.15	IGBP1	protein_coding	0.181825	5.60873	0.00290402		ENSG00000138430.15	OLA1	protein_coding	-0.108378	4.54894	0.999907
ENSG00000135930.13	EIF4E2	protein_coding	0.142058	6.0697	0.00290402		ENSG00000249667.1	LINC01259	lincRNA	0.248508	1.24676	0.999907
ENSG00000180891.12	CUEDC1	protein_coding	0.366924	5.05712	0.00303096		ENSG00000176401.5	EID2B	protein_coding	-0.180797	1.24492	0.999907
ENSG00000166398.12	KIAA0355	protein_coding	-0.296346	5.16993	0.00305003		ENSG00000136315.4	RP11-84C10.2	lincRNA	-0.245367	-1.02395	0.999907
ENSG00000196743.8	GM2A	protein_coding	0.329599	5.70444	0.00295517		ENSG00000167992.12	VWCE	protein_coding	-0.373869	4.38721	0.999907
ENSG00000166707.10	ZCCHC18	protein_coding	-0.476412	1.76528	0.00409439		ENSG00000198561.12	CTNND1	protein_coding	-0.141715	5.08664	0.999907
ENSG00000134107.4	BHLHE40	protein_coding	-0.28775	6.45672	0.00295517		ENSG00000237440.8	ZNF737	protein_coding	-0.190865	2.30219	0.999907
ENSG00000153283.12	CD96	protein_coding	-0.277272	6.22754	0.00295517		ENSG00000163958.13	ZDHHC19	protein_coding	0.321706	1.66363	0.999907
ENSG00000187808.4	SOWAHD	protein_coding	0.397796	3.76921	0.00343467		ENSG00000228506.1	RP11-98I9.4	antisense	-0.21244	0.733228	0.999907
ENSG00000183690.12	EFHC2	protein_coding	-0.48483	2.10282	0.0040693		ENSG00000184831.13	APOO	protein_coding	-0.156999	1.20487	0.999907
ENSG00000262879.5	RP11-156P1.3	processed_transcript	-0.467783	1.85886	0.00416838		ENSG00000221821.3	C6orf226	protein_coding	-0.166765	2.49966	0.999907
ENSG00000142405.21	NLRP12	protein_coding	-0.367945	6.77058	0.00301262		ENSG00000260992.1	DOCK9-AS2	antisense	-0.222974	0.071027	0.999907
ENSG00000280734.2	LINC01232	processed_transcript	0.450779	2.33571	0.0040693		ENSG00000211685.3	IGLC7	IG_C_gene	0.507093	-0.594843	0.999907
ENSG00000160799.11	CCDC12	protein_coding	0.286073	4.73758	0.00323125		ENSG00000165802.19	NSMF	protein_coding	-0.125805	6.13469	0.999907
ENSG00000076928.17	ARHGEF1	protein_coding	-0.143146	10.3532	0.00339878		ENSG00000128039.10	SRD5A3	protein_coding	-0.172087	2.2457	0.999907
ENSG00000108106.13	UBE2S	protein_coding	0.352714	4.23314	0.0034071		ENSG00000142002.16	DPP9	protein_coding	-0.0721056	6.74724	0.999907
ENSG00000173660.11	UQCRH	protein_coding	0.232934	5.45687	0.00314248		ENSG00000144589.20	STK11IP	protein_coding	-0.0952694	5.72041	0.999907
ENSG00000206503.11	HLA-A	protein_coding	0.263553	11.3743	0.00355112		ENSG00000229769.2	TRBV10-2	TR_V_gene	0.261669	-0.494015	0.999907
ENSG00000138744.14	NAAA	protein_coding	0.25502	5.81798	0.00313742		ENSG00000107882.11	SUFU	protein_coding	-0.0820838	4.9722	0.999907
ENSG00000143801.16	PSEN2	protein_coding	0.350077	2.31137	0.00413142		ENSG00000151532.13	VTI1A	protein_coding	0.086634	4.64087	0.999907
ENSG00000004961.14	HCCS	protein_coding	0.228251	3.44707	0.00373168		ENSG00000148343.18	FAM73B	protein_coding	-0.089778	5.86378	0.999907
ENSG00000068976.13	PYGM	protein_coding	-0.304722	4.28151	0.00355112		ENSG00000125726.10	CD70	protein_coding	0.233245	-0.0548815	0.999907
ENSG00000124104.18	SNX21	protein_coding	0.370431	2.87808	0.00397127		ENSG00000227598.1	RP1-167A14.2	antisense	-0.217617	0.646173	0.999907
ENSG00000277511.1	CTD-2095E4.5	lincRNA	0.668428	0.454562	0.00427335		ENSG00000198598.6	MMP17	protein_coding	-0.171701	4.27692	0.999907
ENSG00000173933.19	RBM4	protein_coding	-0.289719	2.75696	0.00409273		ENSG00000177112.7	MRVI1-AS1	antisense	0.289483	-0.167973	0.999907
ENSG00000144161.12	ZC3H8	protein_coding	-0.26191	3.5514	0.00379312		ENSG00000127081.13	ZNF484	protein_coding	-0.184943	2.22509	0.999907
ENSG00000133639.4	BTG1	protein_coding	-0.178967	8.80259	0.0033589		ENSG00000260260.1	SNHG19	lincRNA	0.206287	1.32599	0.999907
ENSG00000182287.13	AP1S2	protein_coding	0.337075	6.30244	0.0031967		ENSG00000167930.15	ITFG3	protein_coding	-0.135689	4.32632	0.999907
ENSG00000133466.13	C1QTNF6	protein_coding	-0.333378	4.27631	0.00360057		ENSG00000006534.15	ALDH3B1	protein_coding	-0.173652	6.18272	0.999907
ENSG00000196975.14	ANXA4	protein_coding	0.253285	4.41032	0.00349595		ENSG00000137815.14	RTF1	protein_coding	0.0751784	5.95269	0.999907
ENSG00000167613.15	LAIR1	protein_coding	0.23276	6.75624	0.00322982		ENSG00000277449.1	CEBPB-AS1	antisense	-0.228153	1.97123	0.999907
ENSG00000165916.8	PSMC3	protein_coding	0.259241	5.08483	0.0033589		ENSG00000164818.15	DNAAF5	protein_coding	0.106214	3.9969	0.999907
ENSG00000170619.9	COMMD5	protein_coding	0.227387	4.30517	0.00356434		ENSG00000182853.11	VMO1	protein_coding	0.324539	0.155682	0.999907
ENSG00000135390.17	ATP5G2	protein_coding	0.249576	6.89778	0.00325437		ENSG00000181924.6	COA4	protein_coding	-0.104724	4.1172	0.999907
ENSG00000172164.13	SNTB1	protein_coding	0.306603	4.60179	0.00352045		ENSG00000026751.16	SLAMF7	protein_coding	0.194777	5.80626	0.999907
ENSG00000171606.17	ZNF274	protein_coding	-0.197745	5.29695	0.00342449		ENSG00000092758.15	COL9A3	protein_coding	0.604685	2.29801	0.999907
ENSG00000126391.13	FRMD8	protein_coding	-0.199008	6.61092	0.00328685		ENSG00000267040.6	RP11-35G9.3	antisense	-0.132921	2.41046	0.999907
ENSG00000196123.12	KIAA0895L	protein_coding	0.287642	3.47724	0.00387753		ENSG00000178951.8	ZBTB7A	protein_coding	-0.0758645	7.59218	0.999907
ENSG00000181804.14	SLC9A9	protein_coding	0.253388	3.56777	0.00387183		ENSG00000159674.11	SPON2	protein_coding	-0.294929	6.70569	0.999907
ENSG00000105612.8	DNASE2	protein_coding	0.252062	5.30789	0.00345065		ENSG00000258181.1	RP11-493L12.4	lincRNA	-0.238353	-0.978563	0.999907
ENSG00000136193.16	SCRN1	protein_coding	0.248124	4.62464	0.0036294		ENSG00000177311.10	ZBTB38	protein_coding	0.19812	5.01006	0.999907
ENSG00000163110.14	PDLIM5	protein_coding	0.245068	4.73614	0.0036248		ENSG00000275632.1	RP5-967N21.11	lincRNA	-0.211366	-0.190152	0.999907
ENSG00000185753.12	CXorf38	protein_coding	0.1711	6.04215	0.00344908		ENSG00000145214.13	DGKQ	protein_coding	-0.136766	6.27819	0.999907
ENSG00000172500.12	FIBP	protein_coding	0.254117	5.25374	0.00353173		ENSG00000269961.1	CTD-2033C11.1	lincRNA	0.218856	-0.651647	0.999907
ENSG00000120437.8	ACAT2	protein_coding	0.262203	3.40941	0.0041178		ENSG00000107960.10	OBFC1	protein_coding	-0.132493	4.5059	0.999907
ENSG00000059145.18	UNKL	protein_coding	-0.248724	6.39611	0.0034794		ENSG00000257176.2	RP11-996F15.2	antisense	0.236189	1.8426	0.999907
ENSG00000182853.11	VMO1	protein_coding	1.18034	0.155682	0.00416143		ENSG00000225450.1	RP3-508I15.14	antisense	0.226509	1.8479	0.999907
ENSG00000221968.8	FADS3	protein_coding	-0.310477	4.23672	0.00390405		ENSG00000179950.13	PUF60	protein_coding	-0.103564	6.16015	0.999907
ENSG00000136930.12	PSMB7	protein_coding	0.232114	5.23329	0.00356434		ENSG00000042493.15	CAPG	protein_coding	-0.187101	6.15915	0.999907
ENSG00000107736.19	CDH23	protein_coding	0.24928	6.34644	0.00349249		ENSG00000103047.7	TANGO6	protein_coding	-0.111831	3.46537	0.999907
ENSG00000096070.19	BRPF3	protein_coding	-0.26615	5.84315	0.00353173		ENSG00000211790.2	TRAV8-4	TR_V_gene	0.225155	1.55318	0.999907
ENSG00000235192.1	AC009495.2	lincRNA	0.496678	1.35226	0.004821		ENSG00000230492.1	RP4-753D10.5	antisense	0.299337	-0.259532	0.999907
ENSG00000057608.16	GDI2	protein_coding	0.201499	7.51837	0.00356071		ENSG00000245848.2	CEBPA	protein_coding	-0.163974	5.94783	0.999907
ENSG00000231160.9	KLF3-AS1	processed_transcript	-0.508382	2.50336	0.00463723		ENSG00000073350.13	LLGL2	protein_coding	-0.140308	5.66465	0.999907
ENSG00000089248.6	ERP29	protein_coding	0.231569	6.93538	0.00353173		ENSG00000233392.5	AC104809.4	processed_transcript	-0.308933	4.93484	0.999907
ENSG00000105429.12	MEGF8	protein_coding	-0.239751	4.55524	0.00379312		ENSG00000281398.2	SNHG4	processed_transcript	0.226704	0.0691439	0.999907
ENSG00000152102.17	FAM168B	protein_coding	-0.160179	6.39073	0.00352045		ENSG00000261840.2	RP11-146F11.1	antisense	-0.173887	1.07915	0.999907
ENSG00000216490.3	IFI30	protein_coding	0.385666	2.78828	0.00438496		ENSG00000163322.13	FAM175A	protein_coding	-0.143658	3.64029	0.999907
ENSG00000198792.12	TMEM184B	protein_coding	-0.251688	6.58907	0.00354868		ENSG00000121895.7	TMEM156	protein_coding	0.163255	3.81512	0.999907
ENSG00000140030.5	GPR65	protein_coding	0.34445	5.45665	0.00360833		ENSG00000237576.1	AC097495.2	antisense	-0.248854	-0.671806	0.999907
ENSG00000168701.18	TMEM208	protein_coding	0.313167	3.7098	0.00410897		ENSG00000126217.20	MCF2L	protein_coding	0.16198	3.26611	0.999907
ENSG00000180357.9	ZNF609	protein_coding	-0.201011	6.0621	0.00356313		ENSG00000183826.16	BTBD9	protein_coding	-0.0851641	4.62888	0.999907
ENSG00000131188.11	PRR7	protein_coding	-0.299459	3.8708	0.0040693		ENSG00000150456.10	N6AMT2	protein_coding	0.175413	0.600654	0.999907
ENSG00000203705.10	TATDN3	protein_coding	0.293416	3.70742	0.00416838		ENSG00000111667.13	USP5	protein_coding	-0.0993322	5.67134	0.999907
ENSG00000146701.11	MDH2	protein_coding	0.198803	6.40803	0.00356434		ENSG00000079257.7	LXN	protein_coding	0.144276	2.78174	0.999907
ENSG00000013810.18	TACC3	protein_coding	-0.256967	7.8637	0.00365977		ENSG00000049449.8	RCN1	protein_coding	-0.137811	3.24381	0.999907
ENSG00000171425.9	ZNF581	protein_coding	0.286253	4.5019	0.00390124		ENSG00000151876.12	FBXO4	protein_coding	-0.156085	2.08851	0.999907
ENSG00000134815.18	DHX34	protein_coding	-0.340647	7.73489	0.00369284		ENSG00000156469.8	MTERF3	protein_coding	-0.137588	2.84499	0.999907
ENSG00000105281.12	SLC1A5	protein_coding	0.440322	6.11486	0.0036294		ENSG00000211796.1	TRAV16	TR_V_gene	0.226994	0.455737	0.999907
ENSG00000135439.11	AGAP2	protein_coding	-0.189419	7.15359	0.00373168		ENSG00000228037.1	RP3-395M20.9	lincRNA	0.189174	0.588823	0.999907
ENSG00000204469.12	PRRC2A	protein_coding	-0.210129	8.98911	0.00394488		ENSG00000277224.1	HIST1H2BF	protein_coding	0.248229	0.140415	0.999907
ENSG00000119421.6	NDUFA8	protein_coding	0.30669	3.12421	0.00452078		ENSG00000134072.10	CAMK1	protein_coding	-0.244791	4.97278	0.999907
ENSG00000126088.12	UROD	protein_coding	0.233792	4.8928	0.00394488		ENSG00000173848.18	NET1	protein_coding	0.159884	2.53247	0.999907
ENSG00000150782.11	IL18	protein_coding	0.389605	2.61016	0.00478965		ENSG00000273424.1	CTA-223H9.9	lincRNA	0.179762	0.421147	0.999907
ENSG00000180340.6	FZD2	protein_coding	0.420015	2.68802	0.00475956		ENSG00000105289.14	TJP3	protein_coding	-0.177533	2.38427	0.999907
ENSG00000143458.11	GABPB2	protein_coding	-0.259268	5.17392	0.00393048		ENSG00000085063.14	CD59	protein_coding	0.170162	5.08523	0.999907
ENSG00000166595.11	FAM96B	protein_coding	0.232392	4.93663	0.0039565		ENSG00000225850.3	RP11-452K12.4	antisense	-0.211605	-0.119911	0.999907
ENSG00000057704.10	TMCC3	protein_coding	-0.389116	6.03143	0.00384595		ENSG00000213928.8	IRF9	protein_coding	-0.166186	5.85177	0.999907
ENSG00000196459.13	TRAPPC2	protein_coding	-0.207366	4.64445	0.0040693		ENSG00000241127.7	YAE1D1	protein_coding	0.169565	1.55508	0.999907
ENSG00000269343.6	ZNF587B	protein_coding	-0.26837	3.7853	0.00439672		ENSG00000114021.11	NIT2	protein_coding	-0.118198	3.76127	0.999907
ENSG00000170876.7	TMEM43	protein_coding	-0.232862	6.83962	0.0038218		ENSG00000172586.7	CHCHD1	protein_coding	-0.126853	3.67946	0.999907
ENSG00000123080.10	CDKN2C	protein_coding	0.345567	2.23554	0.00509		ENSG00000102967.11	DHODH	protein_coding	-0.120042	2.84862	0.999907
ENSG00000235560.3	AC002310.12	antisense	-0.514574	0.959858	0.00529884		ENSG00000196338.12	NLGN3	protein_coding	0.150957	4.01314	0.999907
ENSG00000205268.10	PDE7A	protein_coding	-0.323815	6.76854	0.00387183		ENSG00000277763.1	CTD-2588E21.1	lincRNA	0.201007	0.750181	0.999907
ENSG00000123358.19	NR4A1	protein_coding	0.597382	3.34811	0.00450213		ENSG00000104774.12	MAN2B1	protein_coding	-0.0979603	7.72682	0.999907
ENSG00000184182.18	UBE2F	protein_coding	0.302961	3.62759	0.00444401		ENSG00000096092.5	TMEM14A	protein_coding	-0.166928	0.83192	0.999907
ENSG00000108984.13	MAP2K6	protein_coding	0.392919	2.75359	0.00491825		ENSG00000168575.9	SLC20A2	protein_coding	-0.10516	3.82526	0.999907
ENSG00000269743.2	SLC25A53	protein_coding	-0.2878	2.92255	0.00483442		ENSG00000136856.17	SLC2A8	protein_coding	-0.156543	2.51085	0.999907
ENSG00000143632.14	ACTA1	protein_coding	0.530361	1.54754	0.00539408		ENSG00000254789.1	RP11-531H8.2	lincRNA	0.369512	1.7677	0.999907
ENSG00000100241.20	SBF1	protein_coding	-0.185278	8.21314	0.00403687		ENSG00000246448.2	RP13-578N3.3	antisense	-0.277835	-0.120415	0.999907
ENSG00000072864.12	NDE1	protein_coding	-0.229214	6.74681	0.0039103		ENSG00000239569.3	KMT2E-AS1	antisense	0.149435	3.00987	0.999907
ENSG00000134905.16	CARS2	protein_coding	0.252852	7.2265	0.00394488		ENSG00000257698.1	RP11-620J15.3	lincRNA	0.178365	1.3028	0.999907
ENSG00000223855.1	FLJ44511	lincRNA	0.534015	2.93254	0.00491825		ENSG00000037241.7	RPL26L1	protein_coding	0.137033	2.40293	0.999907
ENSG00000084207.15	GSTP1	protein_coding	0.312584	6.99037	0.00395216		ENSG00000234965.2	SHISA8	protein_coding	0.255999	0.953452	0.999907
ENSG00000244038.9	DDOST	protein_coding	0.178237	6.61263	0.00394488		ENSG00000185442.12	FAM174B	protein_coding	-0.181727	1.72963	0.999907
ENSG00000169241.17	SLC50A1	protein_coding	0.206269	4.58696	0.00420431		ENSG00000117153.15	KLHL12	protein_coding	0.0864942	5.04395	0.999907
ENSG00000214063.10	TSPAN4	protein_coding	0.39101	3.5665	0.00450213		ENSG00000181016.9	LSMEM1	protein_coding	0.200558	3.42061	0.999907
ENSG00000197093.10	GAL3ST4	protein_coding	-0.349568	4.12419	0.00447254		ENSG00000149294.16	NCAM1	protein_coding	-0.236114	3.51924	0.999907
ENSG00000120071.12	KANSL1	protein_coding	-0.176742	6.88125	0.00397132		ENSG00000182810.6	DDX28	protein_coding	-0.106981	3.70599	0.999907
ENSG00000099860.8	GADD45B	protein_coding	0.354871	6.13204	0.00399735		ENSG00000161328.10	LRRC56	protein_coding	-0.179479	2.54956	0.999907
ENSG00000108826.15	MRPL27	protein_coding	0.313221	3.30944	0.00475881		ENSG00000099821.13	POLRMT	protein_coding	-0.110562	6.31956	0.999907
ENSG00000132716.18	DCAF8	protein_coding	-0.116802	6.6406	0.00399725		ENSG00000178913.7	TAF7	protein_coding	0.0920307	6.53303	0.999907
ENSG00000197956.9	S100A6	protein_coding	0.360595	9.02019	0.00423138		ENSG00000250510.7	GPR162	protein_coding	-0.208437	4.72745	0.999907
ENSG00000103274.10	NUBP1	protein_coding	0.227737	4.25812	0.00439251		ENSG00000240497.2	RP11-185E8.1	lincRNA	-0.201117	-0.806226	0.999907
ENSG00000009844.15	VTA1	protein_coding	0.210072	4.4261	0.0043711		ENSG00000273445.1	RP11-1399P15.1	antisense	-0.211993	-0.895627	0.999907
ENSG00000130844.16	ZNF331	protein_coding	-0.299162	3.98164	0.00453621		ENSG00000133874.1	RNF122	protein_coding	0.126891	4.70253	0.999907
ENSG00000083896.12	YTHDC1	protein_coding	-0.179901	6.53925	0.00403141		ENSG00000136425.12	CIB2	protein_coding	0.198504	0.751343	0.999907
ENSG00000173085.13	COQ2	protein_coding	0.319126	2.77736	0.00508598		ENSG00000276819.1	TRBV15	TR_V_gene	0.185515	0.718556	0.999907
ENSG00000115306.15	SPTBN1	protein_coding	-0.325835	6.93959	0.00405831		ENSG00000166770.10	ZNF667-AS1	lincRNA	-0.202189	1.06795	0.999907
ENSG00000146386.7	ABRACL	protein_coding	0.252591	4.77594	0.00427335		ENSG00000141959.16	PFKL	protein_coding	-0.09144	7.51538	0.999907
ENSG00000168003.16	SLC3A2	protein_coding	0.211616	5.75477	0.00409439		ENSG00000277157.1	HIST1H4D	protein_coding	0.213451	-1.09776	0.999907
ENSG00000184009.9	ACTG1	protein_coding	0.147936	10.6607	0.00452078		ENSG00000054967.12	RELT	protein_coding	-0.117832	6.93356	0.999907
ENSG00000184840.11	TMED9	protein_coding	0.224704	5.95533	0.00410703		ENSG00000255112.2	CHMP1B	protein_coding	0.126027	6.70547	0.999907
ENSG00000164167.9	LSM6	protein_coding	0.238407	3.8794	0.00464753		ENSG00000115541.10	HSPE1	protein_coding	-0.136134	2.17476	0.999907
ENSG00000120708.16	TGFBI	protein_coding	0.29054	7.32687	0.00417337		ENSG00000106588.10	PSMA2	protein_coding	-0.141931	2.46661	0.999907
ENSG00000135124.14	P2RX4	protein_coding	0.213114	5.10584	0.00427337		ENSG00000250948.1	RP11-1079K10.2	antisense	-0.186298	-0.777832	0.999907
ENSG00000125817.7	CENPB	protein_coding	0.22643	6.07638	0.00415997		ENSG00000179859.7	AC025335.1	antisense	0.143916	1.96545	0.999907
ENSG00000042980.12	ADAM28	protein_coding	-0.38442	4.73695	0.00450213		ENSG00000104972.14	LILRB1	protein_coding	-0.166093	7.01139	0.999907
ENSG00000077454.15	LRCH4	protein_coding	-0.231545	7.6192	0.00423245		ENSG00000235488.1	JARID2-AS1	antisense	-0.22699	-0.153756	0.999907
ENSG00000161533.11	ACOX1	protein_coding	-0.329639	6.78089	0.00417198		ENSG00000137478.14	FCHSD2	protein_coding	0.0923172	5.93215	0.999907
ENSG00000175591.11	P2RY2	protein_coding	0.45668	2.95795	0.00508023		ENSG00000099282.9	TSPAN15	protein_coding	-0.181914	0.820488	0.999907
ENSG00000106268.15	NUDT1	protein_coding	0.371709	3.49961	0.00490435		ENSG00000134986.13	NREP	protein_coding	-0.115372	3.34119	0.999907
ENSG00000150779.11	TIMM8B	protein_coding	0.321642	3.35366	0.00502418		ENSG00000147443.12	DOK2	protein_coding	-0.150474	7.26217	0.999907
ENSG00000204054.11	LINC00963	processed_transcript	-0.315492	6.22409	0.00421795		ENSG00000273058.2	RP11-385F5.5	antisense	0.167031	1.05621	0.999907
ENSG00000115956.9	PLEK	protein_coding	0.272483	8.25078	0.00438196		ENSG00000268836.1	LA16c-OS12.2	lincRNA	-0.216968	-0.0779955	0.999907
ENSG00000126214.20	KLC1	protein_coding	-0.16659	6.45725	0.00421684		ENSG00000204444.10	APOM	protein_coding	-0.155465	0.967991	0.999907
ENSG00000157837.15	SPPL3	protein_coding	0.130375	5.66587	0.00427335		ENSG00000160326.13	SLC2A6	protein_coding	-0.159432	5.62305	0.999907
ENSG00000204304.11	PBX2	protein_coding	-0.213238	8.3983	0.00438496		ENSG00000231890.7	DARS-AS1	antisense	0.162244	0.916949	0.999907
ENSG00000174600.13	CMKLR1	protein_coding	0.436303	4.16562	0.00453943		ENSG00000256742.1	RP13-941N14.1	lincRNA	-0.234404	-0.439878	0.999907
ENSG00000109756.8	RAPGEF2	protein_coding	-0.403124	5.96534	0.00431127		ENSG00000135052.16	GOLM1	protein_coding	-0.168663	3.03679	0.999907
ENSG00000143420.17	ENSA	protein_coding	0.183287	6.33716	0.00427337		ENSG00000117560.7	FASLG	protein_coding	-0.191511	2.80625	0.999907
ENSG00000125356.6	NDUFA1	protein_coding	0.274245	5.41087	0.00438635		ENSG00000115234.10	SNX17	protein_coding	-0.100593	6.58534	0.999907
ENSG00000148660.20	CAMK2G	protein_coding	-0.214028	7.51672	0.00436614		ENSG00000184220.10	CMSS1	protein_coding	-0.1455	2.05304	0.999907
ENSG00000132507.17	EIF5A	protein_coding	0.214899	7.46873	0.00438496		ENSG00000134802.17	SLC43A3	protein_coding	-0.130387	3.87005	0.999907
ENSG00000131495.8	NDUFA2	protein_coding	0.328384	5.12368	0.00447752		ENSG00000273542.1	HIST1H4K	protein_coding	0.192202	-1.38224	0.999907
ENSG00000172785.18	CBWD1	protein_coding	0.354055	2.76189	0.00539408		ENSG00000116157.5	GPX7	protein_coding	0.144922	2.77118	0.999907
ENSG00000125772.12	GPCPD1	protein_coding	-0.306996	7.37877	0.0043711		ENSG00000186994.11	KANK3	protein_coding	-0.175872	1.91229	0.999907
ENSG00000077782.19	FGFR1	protein_coding	-0.402634	2.95145	0.00546783		ENSG00000134597.13	RBMX2	protein_coding	-0.114792	4.01342	0.999907
ENSG00000260719.1	AC009133.17	antisense	-0.350579	3.38434	0.00521242		ENSG00000095383.19	TBC1D2	protein_coding	-0.138919	5.312	0.999907
ENSG00000198169.8	ZNF251	protein_coding	-0.29454	3.65686	0.00514301		ENSG00000115761.15	NOL10	protein_coding	0.107649	3.38334	0.999907
ENSG00000164430.15	MB21D1	protein_coding	0.324352	3.49183	0.005146		ENSG00000172123.12	SLFN12	protein_coding	-0.186736	2.72617	0.999907
ENSG00000112033.13	PPARD	protein_coding	-0.172123	6.07794	0.00442932		ENSG00000258810.1	RP11-219E7.1	antisense	-0.203841	0.698635	0.999907
ENSG00000127954.12	STEAP4	protein_coding	-0.504903	7.8212	0.00447808		ENSG00000150687.11	PRSS23	protein_coding	-0.256477	3.22127	0.999907
ENSG00000237440.8	ZNF737	protein_coding	-0.46891	2.30219	0.00602216		ENSG00000278869.1	CITF22-49E9.3	lincRNA	-0.238771	0.414414	0.999907
ENSG00000093010.11	COMT	protein_coding	0.219372	5.42292	0.00450534		ENSG00000168528.11	SERINC2	protein_coding	-0.265655	2.31197	0.999907
ENSG00000049245.12	VAMP3	protein_coding	0.261239	6.16598	0.00444401		ENSG00000099985.3	OSM	protein_coding	-0.270544	2.50797	0.999907
ENSG00000237036.4	ZEB1-AS1	antisense	-0.388677	2.16865	0.00611941		ENSG00000247134.6	RP11-11N9.4	lincRNA	-0.204354	-0.35771	0.999907
ENSG00000271605.5	MILR1	protein_coding	0.364061	3.80686	0.00509		ENSG00000126705.13	AHDC1	protein_coding	-0.123967	4.71043	0.999907
ENSG00000225828.1	FAM229A	protein_coding	-0.242078	5.58813	0.00453621		ENSG00000206077.10	ZDHHC11B	protein_coding	-0.213616	1.90602	0.999907
ENSG00000165102.14	HGSNAT	protein_coding	-0.165186	6.3435	0.00446437		ENSG00000110955.8	ATP5B	protein_coding	-0.0699896	7.80088	0.999907
ENSG00000108439.9	PNPO	protein_coding	0.243197	3.3997	0.00525881		ENSG00000273243.1	CTA-217C2.2	lincRNA	0.235421	-0.161917	0.999907
ENSG00000173114.12	LRRN3	protein_coding	-0.558589	3.51147	0.00533527		ENSG00000038210.12	PI4K2B	protein_coding	-0.199629	2.32682	0.999907
ENSG00000064652.10	SNX24	protein_coding	0.410783	1.47449	0.00635136		ENSG00000173457.10	PPP1R14B	protein_coding	-0.133598	4.11552	0.999907
ENSG00000082512.14	TRAF5	protein_coding	-0.30872	5.6067	0.00455588		ENSG00000272269.1	RP11-500C11.3	antisense	-0.164494	0.829646	0.999907
ENSG00000179820.15	MYADM	protein_coding	-0.370279	9.16486	0.00475956		ENSG00000116649.9	SRM	protein_coding	0.121986	5.12609	0.999907
ENSG00000141505.11	ASGR1	protein_coding	0.415812	3.55689	0.0052338		ENSG00000116171.16	SCP2	protein_coding	-0.103679	5.02885	0.999907
ENSG00000110888.17	CAPRIN2	protein_coding	-0.286355	4.76761	0.00481069		ENSG00000172062.16	SMN1	protein_coding	-0.180269	0.886326	0.999907
ENSG00000106003.12	LFNG	protein_coding	0.255817	7.9312	0.0046463		ENSG00000149503.12	INCENP	protein_coding	-0.137974	3.67208	0.999907
ENSG00000047410.13	TPR	protein_coding	-0.234037	7.42514	0.00461368		ENSG00000256073.3	URB1-AS1	lincRNA	0.213221	-0.0467782	0.999907
ENSG00000272941.1	RP11-134L10.1	antisense	0.440589	4.49228	0.00495108		ENSG00000163214.20	DHX57	protein_coding	-0.102451	4.25621	0.999907
ENSG00000177096.8	FAM109B	protein_coding	0.402612	1.84786	0.00637665		ENSG00000272677.1	RP11-127B20.3	antisense	-0.162283	0.417043	0.999907
ENSG00000152495.10	CAMK4	protein_coding	-0.407502	5.35756	0.00475881		ENSG00000132286.11	TIMM10B	protein_coding	-0.111475	4.35595	0.999907
ENSG00000106682.14	EIF4H	protein_coding	0.14325	7.18644	0.00463515		ENSG00000154222.14	CC2D1B	protein_coding	-0.0704769	6.02788	0.999907
ENSG00000112799.8	LY86	protein_coding	0.336354	4.49489	0.00495048		ENSG00000225218.1	AP001628.6	lincRNA	-0.162977	-1.75583	0.999907
ENSG00000100226.15	GTPBP1	protein_coding	0.237489	6.95027	0.00463723		ENSG00000101246.19	ARFRP1	protein_coding	-0.105477	5.78883	0.999907
ENSG00000126822.15	PLEKHG3	protein_coding	-0.296478	7.98994	0.00475881		ENSG00000279483.1	RPL41	protein_coding	-0.158092	1.35707	0.999907
ENSG00000147443.12	DOK2	protein_coding	0.310001	7.26217	0.0047183		ENSG00000107959.15	PITRM1	protein_coding	-0.0878386	5.58538	0.999907
ENSG00000162972.10	C2orf47	protein_coding	0.334379	1.78208	0.00645268		ENSG00000267547.1	RP11-686D22.4	lincRNA	-0.183479	0.800109	0.999907
ENSG00000151006.7	PRSS53	protein_coding	-0.318425	2.64072	0.00607131		ENSG00000226659.1	RP11-137H2.4	antisense	0.232024	-0.120251	0.999907
ENSG00000197019.4	SERTAD1	protein_coding	0.325632	3.5741	0.00542048		ENSG00000258944.1	RP4-647C14.3	antisense	-0.220786	1.27763	0.999907
ENSG00000127125.8	PPCS	protein_coding	0.171024	5.22651	0.00481419		ENSG00000266714.6	MYO15B	protein_coding	-0.106926	8.56604	0.999907
ENSG00000166685.11	COG1	protein_coding	-0.165925	5.3972	0.00479903		ENSG00000274902.1	RP1-197B17.4	lincRNA	0.213817	-0.872498	0.999907
ENSG00000231680.1	AP003774.6	lincRNA	0.540382	1.4318	0.00664547		ENSG00000155008.13	APOOL	protein_coding	-0.150737	3.06623	0.999907
ENSG00000107745.16	MICU1	protein_coding	0.238551	5.63635	0.00475956		ENSG00000278601.1	RP11-348N5.9	antisense	-0.205535	-0.438567	0.999907
ENSG00000167548.14	KMT2D	protein_coding	-0.300772	8.71366	0.00495048		ENSG00000089041.16	P2RX7	protein_coding	-0.182996	4.58562	0.999907
ENSG00000140199.11	SLC12A6	protein_coding	-0.32634	8.06816	0.00486399		ENSG00000270696.1	RP11-342K6.1	antisense	0.169227	0.972386	0.999907
ENSG00000100603.13	SNW1	protein_coding	0.147989	5.83784	0.00478965		ENSG00000117266.15	CDK18	protein_coding	-0.164576	2.43526	0.999907
ENSG00000135002.11	RFK	protein_coding	0.352322	2.69059	0.00615044		ENSG00000112599.8	GUCA1B	protein_coding	0.146048	1.63864	0.999907
ENSG00000163803.12	PLB1	protein_coding	-0.581765	5.52763	0.00496925		ENSG00000226287.7	TMEM191A	processed_transcript	-0.140365	2.48672	0.999907
ENSG00000175727.13	MLXIP	protein_coding	-0.152543	7.95835	0.00492131		ENSG00000164077.13	MON1A	protein_coding	-0.115618	3.46743	0.999907
ENSG00000162946.20	DISC1	protein_coding	0.385682	4.15376	0.00532823		ENSG00000267453.6	AC004791.2	lincRNA	-0.323611	-0.198026	0.999907
ENSG00000182568.16	SATB1	protein_coding	-0.312397	6.80861	0.00480027		ENSG00000260083.1	MIR762HG	antisense	-0.167859	1.00128	0.999907
ENSG00000060762.18	MPC1	protein_coding	0.210943	3.90756	0.00546783		ENSG00000244038.9	DDOST	protein_coding	0.0848104	6.61263	0.999907
ENSG00000104064.16	GABPB1	protein_coding	-0.165316	5.43663	0.00492131		ENSG00000259071.1	RP11-247L20.4	lincRNA	-0.179148	-0.183891	0.999907
ENSG00000174669.11	SLC29A2	protein_coding	-0.325451	3.567	0.00569059		ENSG00000128928.8	IVD	protein_coding	-0.0968324	5.49246	0.999907
ENSG00000124201.14	ZNFX1	protein_coding	0.299876	7.79687	0.00492131		ENSG00000230084.5	RP4-613B23.1	antisense	0.225175	-0.430292	0.999907
ENSG00000107742.12	SPOCK2	protein_coding	-0.244227	8.69237	0.00504276		ENSG00000264695.1	RP11-178F10.2	lincRNA	-0.157433	-0.960692	0.999907
ENSG00000171219.8	CDC42BPG	protein_coding	-0.336312	3.38834	0.00583412		ENSG00000165280.15	VCP	protein_coding	0.0733397	7.45354	0.999907
ENSG00000143515.16	ATP8B2	protein_coding	-0.268313	7.32459	0.00492131		ENSG00000262877.4	RP11-1055B8.4	lincRNA	-0.204893	2.39036	0.999907
ENSG00000105171.9	POP4	protein_coding	0.197173	4.45057	0.00525174		ENSG00000151650.7	VENTX	protein_coding	-0.173939	4.95374	0.999907
ENSG00000110987.8	BCL7A	protein_coding	-0.395133	3.32691	0.0060761		ENSG00000235663.1	SAPCD1-AS1	antisense	-0.215803	-0.855634	0.999907
ENSG00000179532.12	DNHD1	protein_coding	-0.267662	5.91541	0.00492391		ENSG00000268938.2	AC005387.3	antisense	0.114454	-1.32193	0.999907
ENSG00000178718.6	RPP25	protein_coding	0.345307	2.27342	0.00648479		ENSG00000211750.2	TRBV24-1	TR_V_gene	0.20932	1.07737	0.999907
ENSG00000179091.4	CYC1	protein_coding	0.224811	5.45997	0.00497553		ENSG00000151502.10	VPS26B	protein_coding	-0.0583875	6.53114	0.999907
ENSG00000159479.16	MED8	protein_coding	0.200068	4.36784	0.00540514		ENSG00000272632.1	RP11-362F19.3	lincRNA	-0.173406	-1.09133	0.999907
ENSG00000136205.16	TNS3	protein_coding	0.390782	4.60167	0.0053065		ENSG00000005187.11	ACSM3	protein_coding	-0.194954	2.77946	0.999907
ENSG00000188612.11	SUMO2	protein_coding	0.143324	6.31374	0.00495108		ENSG00000261471.1	RP11-61F12.1	antisense	0.210224	3.73405	0.999907
ENSG00000168061.13	SAC3D1	protein_coding	0.3576	2.80581	0.00634136		ENSG00000159882.12	ZNF230	protein_coding	0.143817	3.54601	0.999907
ENSG00000104976.11	SNAPC2	protein_coding	0.270138	4.03127	0.00555876		ENSG00000198700.9	IPO9	protein_coding	-0.082405	5.53802	0.999907
ENSG00000106069.20	CHN2	protein_coding	0.326038	2.78413	0.00638766		ENSG00000188372.14	ZP3	protein_coding	-0.198346	1.10324	0.999907
ENSG00000140374.15	ETFA	protein_coding	0.205874	5.04658	0.00522321		ENSG00000150540.13	HNMT	protein_coding	-0.164047	3.38133	0.999907
ENSG00000085511.19	MAP3K4	protein_coding	-0.205768	4.94146	0.00526383		ENSG00000256053.7	APOPT1	protein_coding	-0.149119	2.83637	0.999907
ENSG00000069020.18	MAST4	protein_coding	-0.414461	3.83292	0.00595069		ENSG00000169105.7	CHST14	protein_coding	-0.104066	3.69313	0.999907
ENSG00000126247.10	CAPNS1	protein_coding	0.251578	8.11285	0.00523246		ENSG00000156795.6	WDYHV1	protein_coding	-0.161967	1.15448	0.999907
ENSG00000084110.10	HAL	protein_coding	-0.425835	6.37146	0.00508598		ENSG00000125779.21	PANK2	protein_coding	-0.102755	5.94284	0.999907
ENSG00000139112.10	GABARAPL1	protein_coding	-0.293742	6.09834	0.00509944		ENSG00000279928.1	FO538757.3	protein_coding	0.222077	-0.557263	0.999907
ENSG00000247982.6	LINC00926	lincRNA	-0.410405	6.93991	0.00509348		ENSG00000005844.17	ITGAL	protein_coding	-0.0784354	9.53225	0.999907
ENSG00000103066.12	PLA2G15	protein_coding	0.313789	3.69858	0.00586497		ENSG00000142686.7	C1orf216	protein_coding	-0.119506	3.12528	0.999907
ENSG00000111752.10	PHC1	protein_coding	-0.301229	4.01484	0.0057514		ENSG00000144120.12	TMEM177	protein_coding	-0.140499	1.6644	0.999907
ENSG00000135414.9	GDF11	protein_coding	-0.281729	3.55831	0.00603911		ENSG00000106009.15	BRAT1	protein_coding	-0.102589	6.61846	0.999907
ENSG00000099326.8	MZF1	protein_coding	-0.168304	6.16957	0.00509823		ENSG00000119041.10	GTF3C3	protein_coding	-0.12627	4.02768	0.999907
ENSG00000124762.13	CDKN1A	protein_coding	0.375181	5.493	0.00519511		ENSG00000178234.12	GALNT11	protein_coding	0.102838	4.17419	0.999907
ENSG00000171456.16	ASXL1	protein_coding	-0.175548	6.43392	0.00509944		ENSG00000233230.1	AC079807.2	antisense	0.155545	0.670238	0.999907
ENSG00000271964.1	RP11-415F23.2	antisense	-0.567404	1.12563	0.00736454		ENSG00000272288.5	RP11-140K17.3	antisense	-0.160495	1.14335	0.999907
ENSG00000136827.11	TOR1A	protein_coding	0.191058	5.23738	0.0053107		ENSG00000253948.1	RP11-410L14.2	lincRNA	-0.181994	0.0504865	0.999907
ENSG00000106153.12	CHCHD2	protein_coding	0.235564	6.59479	0.00521408		ENSG00000100116.16	GCAT	protein_coding	-0.314055	2.01709	0.999907
ENSG00000149485.16	FADS1	protein_coding	0.353766	3.21564	0.00635136		ENSG00000270164.1	LINC01480	lincRNA	0.157621	1.48041	0.999907
ENSG00000166130.14	IKBIP	protein_coding	-0.41283	5.02519	0.00563278		ENSG00000116661.9	FBXO2	protein_coding	-0.183542	1.62698	0.999907
ENSG00000003056.7	M6PR	protein_coding	0.152498	6.78222	0.0053107		ENSG00000272221.1	XXbac-BPG181B23.7	lincRNA	0.192617	2.13463	0.999907
ENSG00000165949.12	IFI27	protein_coding	1.62054	3.19344	0.00685457		ENSG00000131871.14	VIMP	protein_coding	0.103833	3.96385	0.999907
ENSG00000125731.12	SH2D3A	protein_coding	-0.251308	4.78719	0.00566952		ENSG00000131944.9	FAAP24	protein_coding	-0.164891	1.49707	0.999907
ENSG00000184613.10	NELL2	protein_coding	-0.368876	5.28609	0.00555878		ENSG00000214194.8	LINC00998	lincRNA	-0.137696	2.33045	0.999907
ENSG00000124155.16	PIGT	protein_coding	0.176999	5.99247	0.00539462		ENSG00000211784.2	TRAV10	TR_V_gene	0.219111	-0.0159512	0.999907
ENSG00000116106.11	EPHA4	protein_coding	-0.430171	3.22115	0.00677233		ENSG00000136710.9	CCDC115	protein_coding	-0.0816449	5.12346	0.999907
ENSG00000111269.2	CREBL2	protein_coding	0.229446	5.10073	0.00565908		ENSG00000010610.9	CD4	protein_coding	-0.104312	8.04756	0.999907
ENSG00000068724.15	TTC7A	protein_coding	0.202073	6.54436	0.00546783		ENSG00000233968.6	RP11-354E11.2	antisense	0.219257	1.47335	0.999907
ENSG00000182871.14	COL18A1	protein_coding	-0.374144	7.72353	0.00561232		ENSG00000187601.4	MAGEH1	protein_coding	0.120689	3.14552	0.999907
ENSG00000100100.12	PIK3IP1	protein_coding	-0.299749	7.32068	0.00556821		ENSG00000125089.16	SH3TC1	protein_coding	-0.130502	6.03264	0.999907
ENSG00000140307.10	GTF2A2	protein_coding	0.240698	3.87976	0.00637665		ENSG00000162104.9	ADCY9	protein_coding	-0.132054	4.12729	0.999907
ENSG00000099204.18	ABLIM1	protein_coding	-0.290167	7.0087	0.00555175		ENSG00000164938.13	TP53INP1	protein_coding	0.186135	6.82181	0.999907
ENSG00000097021.19	ACOT7	protein_coding	0.350393	2.73814	0.00695189		ENSG00000115486.11	GGCX	protein_coding	-0.0775746	4.64984	0.999907
ENSG00000169019.10	COMMD8	protein_coding	0.305463	3.12232	0.00686088		ENSG00000135925.8	WNT10A	protein_coding	-0.166614	2.10788	0.999907
ENSG00000057935.13	MTA3	protein_coding	-0.246811	3.59682	0.00659927		ENSG00000238039.1	AF011889.2	lincRNA	0.229153	-0.233532	0.999907
ENSG00000161980.5	POLR3K	protein_coding	0.27934	3.27114	0.00677233		ENSG00000257702.3	LBX2-AS1	antisense	0.160209	1.75444	0.999907
ENSG00000119596.17	YLPM1	protein_coding	-0.192131	6.17805	0.00559782		ENSG00000167550.10	RHEBL1	protein_coding	0.162377	0.77662	0.999907
ENSG00000230492.1	RP4-753D10.5	antisense	-1.2474	-0.259532	0.00645268		ENSG00000274341.1	RP11-227G15.10	lincRNA	0.167377	0.604677	0.999907
ENSG00000161010.14	C5orf45	protein_coding	-0.283205	5.74507	0.00566952		ENSG00000033170.16	FUT8	protein_coding	0.135747	3.20014	0.999907
ENSG00000160856.20	FCRL3	protein_coding	-0.340558	6.00778	0.00564196		ENSG00000125871.13	MGME1	protein_coding	-0.108447	4.12972	0.999907
ENSG00000273344.1	PAXIP1-AS1	lincRNA	-0.291437	3.30445	0.00692312		ENSG00000273219.1	RP11-644N4.1	antisense	0.0700588	-1.50019	0.999907
ENSG00000177674.15	AGTRAP	protein_coding	0.336992	7.16048	0.00566952		ENSG00000205927.4	OLIG2	protein_coding	-0.354931	2.15755	0.999907
ENSG00000189241.6	TSPYL1	protein_coding	-0.144136	6.12526	0.00564196		ENSG00000198824.5	CHAMP1	protein_coding	0.120496	4.07865	0.999907
ENSG00000125827.8	TMX4	protein_coding	-0.299953	6.67923	0.00566082		ENSG00000136026.13	CKAP4	protein_coding	0.166437	6.56414	0.999907
ENSG00000163935.13	SFMBT1	protein_coding	-0.291906	3.34865	0.00692312		ENSG00000110660.14	SLC35F2	protein_coding	0.152797	2.03564	0.999907
ENSG00000246263.2	UBR5-AS1	antisense	-0.408431	4.14159	0.00664972		ENSG00000253590.1	IGLV3-13	IG_V_pseudogene	0.0527977	-1.94496	0.999907
ENSG00000171316.11	CHD7	protein_coding	-0.261337	5.42275	0.00591695		ENSG00000255153.1	TOLLIP-AS1	antisense	0.192357	-0.00659677	0.999907
ENSG00000105438.8	KDELR1	protein_coding	0.19999	6.19684	0.00569059		ENSG00000271380.1	RP11-307C12.12	antisense	-0.196517	0.509612	0.999907
ENSG00000162073.13	PAQR4	protein_coding	0.336022	3.2909	0.00687248		ENSG00000269038.1	AP001462.6	lincRNA	0.151694	-0.826802	0.999907
ENSG00000171681.12	ATF7IP	protein_coding	-0.268262	6.73478	0.00573687		ENSG00000247121.6	CTD-2260A17.2	antisense	-0.149134	1.54748	0.999907
ENSG00000144645.13	OSBPL10	protein_coding	-0.496546	3.05134	0.00750678		ENSG00000175334.7	BANF1	protein_coding	-0.114402	5.08689	0.999907
ENSG00000168137.15	SETD5	protein_coding	-0.179326	6.89333	0.00584544		ENSG00000049089.13	COL9A2	protein_coding	-0.197579	4.51454	0.999907
ENSG00000228242.6	AC093495.4	antisense	-0.53179	3.64792	0.0072441		ENSG00000273133.1	RP11-799M12.2	antisense	0.172048	-0.60718	0.999907
ENSG00000108829.9	LRRC59	protein_coding	0.180549	5.30708	0.00601253		ENSG00000271780.1	RP11-1017G21.5	lincRNA	-0.193245	0.410672	0.999907
ENSG00000258839.2	MC1R	protein_coding	-0.299248	3.48623	0.00708505		ENSG00000170144.18	HNRNPA3	protein_coding	-0.102814	7.22359	0.999907
ENSG00000224660.1	SH3BP5-AS1	antisense	-0.250206	5.3629	0.00607131		ENSG00000117133.10	RPF1	protein_coding	-0.10132	4.3433	0.999907
ENSG00000137055.14	PLAA	protein_coding	0.189716	4.2823	0.00649491		ENSG00000259952.1	AC009133.15	antisense	-0.19938	-0.498285	0.999907
ENSG00000116852.14	KIF21B	protein_coding	-0.19316	7.94097	0.00609545		ENSG00000272047.1	GTF2H5	protein_coding	-0.141615	3.0264	0.999907
ENSG00000242372.6	EIF6	protein_coding	0.257057	4.94135	0.00625517		ENSG00000197471.11	SPN	protein_coding	-0.104238	8.02644	0.999907
ENSG00000167851.13	CD300A	protein_coding	0.264155	8.02658	0.00619436		ENSG00000272555.1	RP11-459I19.1	lincRNA	-0.20184	-0.683379	0.999907
ENSG00000173338.12	KCNK7	protein_coding	-0.611763	1.23511	0.00879374		ENSG00000197993.7	KEL	protein_coding	-0.281594	2.93214	0.999907
ENSG00000196313.11	POM121	protein_coding	-0.211016	6.24638	0.00602141		ENSG00000177272.8	KCNA3	protein_coding	0.194243	3.87497	0.999907
ENSG00000142102.15	ATHL1	protein_coding	-0.249109	9.94477	0.00652478		ENSG00000119599.16	DCAF4	protein_coding	-0.130886	2.99051	0.999907
ENSG00000142687.17	KIAA0319L	protein_coding	0.236781	7.05013	0.00606436		ENSG00000110871.14	COQ5	protein_coding	-0.109707	3.23179	0.999907
ENSG00000142507.9	PSMB6	protein_coding	0.260625	4.97536	0.00634363		ENSG00000165282.13	PIGO	protein_coding	-0.0980454	4.56992	0.999907
ENSG00000156650.12	KAT6B	protein_coding	-0.306063	4.80506	0.00645268		ENSG00000146729.9	GBAS	protein_coding	-0.102315	4.47391	0.999907
ENSG00000166987.14	MBD6	protein_coding	-0.274495	9.01452	0.00639537		ENSG00000215447.7	BX322557.10	processed_transcript	0.170146	1.49261	0.999907
ENSG00000148516.21	ZEB1	protein_coding	-0.398433	4.39727	0.00682755		ENSG00000218018.2	RP4-800J21.3	antisense	-0.226317	1.3741	0.999907
ENSG00000183049.12	CAMK1D	protein_coding	-0.279787	7.29155	0.00611941		ENSG00000184293.7	CLECL1	protein_coding	0.187694	0.256707	0.999907
ENSG00000128512.19	DOCK4	protein_coding	0.647733	3.78592	0.0070664		ENSG00000110851.11	PRDM4	protein_coding	-0.0753493	4.81228	0.999907
ENSG00000239857.6	GET4	protein_coding	-0.24848	3.70239	0.00724629		ENSG00000272562.1	RP11-396C23.4	antisense	0.15473	-0.769748	0.999907
ENSG00000133030.19	MPRIP	protein_coding	-0.256677	7.22193	0.00620207		ENSG00000262429.1	RP5-1050D4.3	antisense	0.176876	-0.56224	0.999907
ENSG00000136868.10	SLC31A1	protein_coding	0.279376	4.45208	0.00666931		ENSG00000146215.13	CRIP3	protein_coding	-0.16155	2.39866	0.999907
ENSG00000136250.11	AOAH	protein_coding	0.255917	7.24408	0.00625517		ENSG00000226822.1	RP11-356N1.2	lincRNA	0.0751828	-1.09252	0.999907
ENSG00000116604.17	MEF2D	protein_coding	-0.176276	7.25903	0.0062383		ENSG00000272602.5	ZNF595	protein_coding	-0.171141	2.14138	0.999907
ENSG00000140577.15	CRTC3	protein_coding	-0.189015	6.01924	0.00624625		ENSG00000108395.13	TRIM37	protein_coding	-0.113556	3.67652	0.999907
ENSG00000213918.10	DNASE1	protein_coding	-0.232445	5.84158	0.00629283		ENSG00000278831.1	RP11-12J10.4	antisense	0.169641	-0.328169	0.999907
ENSG00000161091.12	MFSD12	protein_coding	0.193468	6.53834	0.00629283		ENSG00000162851.7	TFB2M	protein_coding	0.135164	2.07792	0.999907
ENSG00000132646.10	PCNA	protein_coding	0.249252	4.06379	0.00701632		ENSG00000022976.15	ZNF839	protein_coding	0.0861623	4.66195	0.999907
ENSG00000143772.9	ITPKB	protein_coding	-0.151723	7.5906	0.00640154		ENSG00000196411.9	EPHB4	protein_coding	0.179039	5.19594	0.999907
ENSG00000139613.11	SMARCC2	protein_coding	-0.17302	7.31417	0.00637665		ENSG00000196591.11	HDAC2	protein_coding	-0.0860324	4.95959	0.999907
ENSG00000204580.11	DDR1	protein_coding	-0.335571	3.23601	0.00785369		ENSG00000180340.6	FZD2	protein_coding	-0.173717	2.68802	0.999907
ENSG00000135617.3	PRADC1	protein_coding	0.332144	2.50031	0.00838051		ENSG00000267322.2	SNHG22	antisense	-0.212906	2.78806	0.999907
ENSG00000063046.17	EIF4B	protein_coding	-0.154408	8.76633	0.0066643		ENSG00000055950.16	MRPL43	protein_coding	-0.0932936	4.86919	0.999907
ENSG00000187231.13	SESTD1	protein_coding	0.350533	4.04847	0.00712528		ENSG00000260077.1	RP11-254F7.2	lincRNA	-0.151092	2.94875	0.999907
ENSG00000111726.12	CMAS	protein_coding	0.270048	3.72083	0.00732403		ENSG00000266053.2	NDUFV2-AS1	antisense	0.136716	1.47508	0.999907
ENSG00000235194.8	PPP1R3E	protein_coding	-0.214748	5.65739	0.00648479		ENSG00000261087.1	KB-1460A1.5	lincRNA	0.121917	3.17116	0.999907
ENSG00000176087.14	SLC35A4	protein_coding	0.175612	6.17	0.00639537		ENSG00000239941.1	RP11-246A10.1	lincRNA	0.138519	-0.831299	0.999907
ENSG00000156738.17	MS4A1	protein_coding	-0.423242	7.03594	0.00643706		ENSG00000196814.14	MVB12B	protein_coding	-0.11487	3.80104	0.999907
ENSG00000167900.11	TK1	protein_coding	0.663928	1.23991	0.00948395		ENSG00000267114.1	CTB-129P6.11	lincRNA	0.0786693	-1.11911	0.999907
ENSG00000165209.18	STRBP	protein_coding	-0.346185	3.71992	0.00769858		ENSG00000273348.1	RP11-535A5.1	lincRNA	0.157401	-0.802707	0.999907
ENSG00000119705.9	SLIRP	protein_coding	0.28869	3.19551	0.00798555		ENSG00000143315.6	PIGM	protein_coding	-0.108201	3.4898	0.999907
ENSG00000198728.10	LDB1	protein_coding	-0.13392	7.38553	0.00651163		ENSG00000174405.13	LIG4	protein_coding	0.214816	3.20867	0.999907
ENSG00000117322.16	CR2	protein_coding	-0.477415	2.5538	0.00879374		ENSG00000137496.17	IL18BP	protein_coding	-0.0891272	4.68641	0.999907
ENSG00000125977.6	EIF2S2	protein_coding	0.185179	5.34256	0.00662447		ENSG00000163453.11	IGFBP7	protein_coding	-0.159433	3.44655	0.999907
ENSG00000230124.6	ACBD6	protein_coding	-0.200405	4.83448	0.00687165		ENSG00000275371.1	RP11-455F5.6	antisense	-0.224961	1.07842	0.999907
ENSG00000176454.13	LPCAT4	protein_coding	-0.179147	5.47687	0.00662517		ENSG00000168005.8	C11orf84	protein_coding	-0.116247	3.32521	0.999907
ENSG00000222009.8	BTBD19	protein_coding	-0.410094	2.83073	0.00858408		ENSG00000274015.1	CTD-2302E22.6	lincRNA	0.121841	-0.813459	0.999907
ENSG00000175348.10	TMEM9B	protein_coding	0.193778	5.08107	0.00677233		ENSG00000103260.8	METRN	protein_coding	-0.142181	2.60972	0.999907
ENSG00000121807.5	CCR2	protein_coding	0.280405	5.98465	0.00652478		ENSG00000182986.12	ZNF320	protein_coding	-0.148729	3.49581	0.999907
ENSG00000010270.13	STARD3NL	protein_coding	0.218266	4.20908	0.00724629		ENSG00000271335.5	RP11-324I22.4	antisense	-0.140265	1.56613	0.999907
ENSG00000116288.12	PARK7	protein_coding	0.208958	5.7147	0.00664972		ENSG00000162971.10	TYW5	protein_coding	0.138208	2.88226	0.999907
ENSG00000120029.12	C10orf76	protein_coding	0.158691	4.86751	0.00693102		ENSG00000132388.12	UBE2G1	protein_coding	0.0892088	5.44637	0.999907
ENSG00000262001.1	DLGAP1-AS2	antisense	-0.440739	1.80538	0.00966956		ENSG00000029725.16	RABEP1	protein_coding	0.0966709	5.63369	0.999907
ENSG00000117758.13	STX12	protein_coding	0.224566	5.02861	0.00692312		ENSG00000239335.4	LLPH-AS1	antisense	0.103331	-1.76027	0.999907
ENSG00000105677.11	TMEM147	protein_coding	0.255291	4.64375	0.00711725		ENSG00000272836.1	RP3-402G11.27	antisense	0.143119	-0.451764	0.999907
ENSG00000132780.16	NASP	protein_coding	0.185541	5.56118	0.00685417		ENSG00000125485.17	DDX31	protein_coding	-0.110031	3.30578	0.999907
ENSG00000169692.12	AGPAT2	protein_coding	0.328517	5.39935	0.00692312		ENSG00000179583.17	CIITA	protein_coding	-0.120565	7.3049	0.999907
ENSG00000122224.17	LY9	protein_coding	-0.256493	5.67564	0.00686088		ENSG00000171316.11	CHD7	protein_coding	0.122597	5.42275	0.999907
ENSG00000099840.13	IZUMO4	protein_coding	-0.313436	3.17556	0.00855825		ENSG00000204463.12	BAG6	protein_coding	-0.139297	9.08886	0.999907
ENSG00000225434.2	LINC01504	lincRNA	0.446283	1.63945	0.00987842		ENSG00000223969.5	AC002456.2	antisense	-0.0671656	-1.06783	0.999907
ENSG00000189337.15	KAZN	protein_coding	-0.83093	3.02563	0.0094819		ENSG00000143367.15	TUFT1	protein_coding	0.140985	2.15457	0.999907
ENSG00000101412.12	E2F1	protein_coding	0.514038	3.27117	0.00826645		ENSG00000156171.14	DRAM2	protein_coding	-0.115976	5.4931	0.999907
ENSG00000138795.9	LEF1	protein_coding	-0.310726	7.09933	0.00686088		ENSG00000261353.1	CTA-14H9.5	lincRNA	0.130024	-0.662955	0.999907
ENSG00000161692.17	DBF4B	protein_coding	0.247747	3.40401	0.00824662		ENSG00000133678.13	TMEM254	protein_coding	0.109494	3.25854	0.999907
ENSG00000256742.1	RP13-941N14.1	lincRNA	-0.958831	-0.439878	0.0087463		ENSG00000127616.17	SMARCA4	protein_coding	-0.084118	6.5281	0.999907
ENSG00000129071.9	MBD4	protein_coding	-0.179326	5.82244	0.00693102		ENSG00000068654.15	POLR1A	protein_coding	-0.105393	4.717	0.999907
ENSG00000183978.7	COA3	protein_coding	0.292073	3.45901	0.008264		ENSG00000164611.12	PTTG1	protein_coding	0.174325	1.49121	0.999907
ENSG00000087589.16	CASS4	protein_coding	-0.355609	5.9586	0.00695189		ENSG00000233799.1	AC139887.4	antisense	0.0372225	-1.53246	0.999907
ENSG00000111669.14	TPI1	protein_coding	0.236312	7.31195	0.00695189		ENSG00000228839.5	PIK3IP1-AS1	antisense	0.162195	0.544672	0.999907
ENSG00000274272.1	RP11-44M6.7	processed_transcript	-0.254076	6.8455	0.00691848		ENSG00000211689.6	TRGC1	TR_C_gene	-0.209278	3.53668	0.999907
ENSG00000117602.11	RCAN3	protein_coding	-0.333079	6.2481	0.00693102		ENSG00000196126.10	HLA-DRB1	protein_coding	-0.161034	8.13913	0.999907
ENSG00000135940.6	COX5B	protein_coding	0.266273	6.06978	0.00695189		ENSG00000237436.1	RP11-312B8.1	antisense	0.122623	-1.07511	0.999907
ENSG00000130475.14	FCHO1	protein_coding	-0.204858	7.30638	0.00701632		ENSG00000256582.1	RP11-75L1.1	lincRNA	0.183883	-0.0926698	0.999907
ENSG00000197971.14	MBP	protein_coding	-0.229094	8.42707	0.00725026		ENSG00000251578.1	TRBV21-1	TR_V_pseudogene	-0.119421	-1.02936	0.999907
ENSG00000058668.14	ATP2B4	protein_coding	-0.279435	7.3406	0.00715753		ENSG00000167618.9	LAIR2	protein_coding	-0.254215	0.954181	0.999907
ENSG00000171492.14	LRRC8D	protein_coding	0.195883	5.05359	0.00738241		ENSG00000108557.17	RAI1	protein_coding	-0.105106	5.24804	0.999907
ENSG00000230438.6	SERPINB9P1	lincRNA	0.398067	2.71694	0.0093915		ENSG00000155868.7	MED7	protein_coding	0.12698	2.89432	0.999907
ENSG00000113407.13	TARS	protein_coding	0.201725	4.88822	0.00749137		ENSG00000276523.1	RP11-490B18.6	antisense	0.133708	-0.864148	0.999907
ENSG00000166888.10	STAT6	protein_coding	-0.192976	9.88457	0.0078421		ENSG00000116014.9	KISS1R	protein_coding	0.229757	1.21145	0.999907
ENSG00000155115.6	GTF3C6	protein_coding	0.292036	3.54591	0.00853497		ENSG00000124279.11	FASTKD3	protein_coding	-0.142807	2.1858	0.999907
ENSG00000092098.16	RNF31	protein_coding	0.241451	5.88725	0.00719125		ENSG00000164889.12	SLC4A2	protein_coding	-0.0873814	6.02576	0.999907
ENSG00000234745.9	HLA-B	protein_coding	0.265162	12.0058	0.0084107		ENSG00000240005.5	RP11-293A21.1	antisense	-0.157485	-0.872204	0.999907
ENSG00000061794.12	MRPS35	protein_coding	0.240533	3.59107	0.00855729		ENSG00000261824.6	LINC00662	lincRNA	0.185598	2.08159	0.999907
ENSG00000164010.13	ERMAP	protein_coding	0.249779	4.29952	0.00798274		ENSG00000108039.17	XPNPEP1	protein_coding	-0.0800936	5.31705	0.999907
ENSG00000085978.21	ATG16L1	protein_coding	-0.146534	5.30822	0.00747037		ENSG00000268518.1	CTD-2545M3.8	lincRNA	-0.17572	0.0576204	0.999907
ENSG00000115977.18	AAK1	protein_coding	-0.250616	6.81641	0.00725026		ENSG00000100362.12	PVALB	protein_coding	-0.257006	-0.124259	0.999907
ENSG00000135441.7	BLOC1S1	protein_coding	0.307283	3.97376	0.00834305		ENSG00000183734.4	ASCL2	protein_coding	-0.181799	3.94816	0.999907
ENSG00000109854.13	HTATIP2	protein_coding	0.234814	5.28195	0.00753062		ENSG00000244491.1	RP3-508I15.18	antisense	0.149267	-0.877111	0.999907
ENSG00000134954.14	ETS1	protein_coding	-0.308994	8.6491	0.00768813		ENSG00000169857.7	AVEN	protein_coding	-0.130821	1.74461	0.999907
ENSG00000034053.14	APBA2	protein_coding	-0.281005	5.8588	0.00738247		ENSG00000103154.9	NECAB2	protein_coding	0.288419	3.57232	0.999907
ENSG00000090615.12	GOLGA3	protein_coding	-0.177803	6.35344	0.00736849		ENSG00000033050.7	ABCF2	protein_coding	-0.0813576	5.00906	0.999907
ENSG00000273142.1	RP11-458F8.4	lincRNA	-0.286911	4.40503	0.0082548		ENSG00000073417.14	PDE8A	protein_coding	-0.117023	4.32699	0.999907
ENSG00000064607.16	SUGP2	protein_coding	-0.147597	7.40185	0.00749301		ENSG00000112799.8	LY86	protein_coding	-0.154458	4.49489	0.999907
ENSG00000160683.4	CXCR5	protein_coding	-0.352485	4.90411	0.00796877		ENSG00000110042.7	DTX4	protein_coding	0.164432	3.82213	0.999907
ENSG00000129465.15	RIPK3	protein_coding	0.18968	5.61186	0.00750657		ENSG00000237310.1	GS1-124K5.4	lincRNA	0.157847	-0.443297	0.999907
ENSG00000072135.12	PTPN18	protein_coding	0.191292	8.35744	0.00785369		ENSG00000230747.1	AC021188.4	antisense	-0.155682	0.438448	0.999907
ENSG00000162614.18	NEXN	protein_coding	0.475923	2.9343	0.00941747		ENSG00000164715.5	LMTK2	protein_coding	0.202125	5.52358	0.999907
ENSG00000186141.8	POLR3C	protein_coding	0.173577	4.34808	0.00828327		ENSG00000075234.16	TTC38	protein_coding	-0.160183	5.34633	0.999907
ENSG00000132357.13	CARD6	protein_coding	0.339162	4.46455	0.00828348		ENSG00000151366.12	NDUFC2	protein_coding	-0.141195	2.50773	0.999907
ENSG00000148803.11	FUOM	protein_coding	0.425456	2.42338	0.0101506		ENSG00000092201.9	SUPT16H	protein_coding	-0.0663864	6.33573	0.999907
ENSG00000237248.4	LINC00987	lincRNA	-0.572377	1.68918	0.0111617		ENSG00000173338.12	KCNK7	protein_coding	-0.181385	1.23511	0.999907
ENSG00000187840.4	EIF4EBP1	protein_coding	0.368923	3.66179	0.00886943		ENSG00000213793.4	ZNF888	lincRNA	0.126935	-0.712762	0.999907
ENSG00000105875.13	WDR91	protein_coding	-0.180834	5.33085	0.00807709		ENSG00000275183.1	LENG9	protein_coding	-0.14262	2.48956	0.999907
ENSG00000110660.14	SLC35F2	protein_coding	-0.396087	2.03564	0.0109251		ENSG00000176894.9	PXMP2	protein_coding	0.151349	0.310259	0.999907
ENSG00000158805.11	ZNF276	protein_coding	-0.131842	7.64832	0.0079676		ENSG00000112130.16	RNF8	protein_coding	-0.106825	2.89146	0.999907
ENSG00000154723.12	ATP5J	protein_coding	0.227429	4.56441	0.00849475		ENSG00000243678.11	NME1-NME2	protein_coding	0.164182	1.04077	0.999907
ENSG00000115159.15	GPD2	protein_coding	0.327369	3.89954	0.00895235		ENSG00000259238.1	RP11-361D15.2	antisense	-0.0655011	-1.13162	0.999907
ENSG00000166889.13	PATL1	protein_coding	0.228078	6.29813	0.00785781		ENSG00000160712.12	IL6R	protein_coding	0.131461	8.80689	0.999907
ENSG00000137502.9	RAB30	protein_coding	-0.406342	3.41119	0.00970206		ENSG00000159231.5	CBR3	protein_coding	0.196703	0.907199	0.999907
ENSG00000063180.8	CA11	protein_coding	-0.331186	3.01015	0.00989944		ENSG00000267871.5	CTC-444N24.6	antisense	0.151754	-0.0172288	0.999907
ENSG00000081059.19	TCF7	protein_coding	-0.279859	8.66038	0.00831024		ENSG00000258017.1	RP11-386G11.10	antisense	-0.19795	0.57969	0.999907
ENSG00000090382.6	LYZ	protein_coding	0.358655	11.1928	0.0089931		ENSG00000196747.4	HIST1H2AI	protein_coding	-0.0966071	-0.809016	0.999907
ENSG00000101849.15	TBL1X	protein_coding	-0.236272	7.32565	0.00798073		ENSG00000138119.16	MYOF	protein_coding	-0.278907	4.34049	0.999907
ENSG00000227540.1	RP11-152N13.5	antisense	-0.67888	-0.175647	0.010588		ENSG00000253320.5	AZIN1-AS1	antisense	0.15757	-0.291911	0.999907
ENSG00000174231.16	PRPF8	protein_coding	-0.195073	8.41843	0.0083242		ENSG00000066557.5	LRRC40	protein_coding	-0.180516	2.43333	0.999907
ENSG00000096433.10	ITPR3	protein_coding	-0.286238	6.71579	0.00798073		ENSG00000105556.10	MIER2	protein_coding	-0.105082	4.48225	0.999907
ENSG00000105472.12	CLEC11A	protein_coding	0.390164	2.37968	0.0107397		ENSG00000119718.10	EIF2B2	protein_coding	-0.0955572	3.95293	0.999907
ENSG00000141298.17	SSH2	protein_coding	-0.296616	8.74451	0.00837998		ENSG00000272502.1	RP11-713M15.2	antisense	0.161987	1.10717	0.999907
ENSG00000128039.10	SRD5A3	protein_coding	0.361362	2.2457	0.0108465		ENSG00000272282.1	RP11-222K16.2	lincRNA	-0.180775	2.51915	0.999907
ENSG00000151612.15	ZNF827	protein_coding	-0.40925	3.20519	0.00998368		ENSG00000168209.4	DDIT4	protein_coding	-0.231893	5.10657	0.999907
ENSG00000143256.4	PFDN2	protein_coding	0.237927	3.3791	0.00968107		ENSG00000155438.11	NIFK	protein_coding	-0.100234	3.95198	0.999907
ENSG00000100412.15	ACO2	protein_coding	0.170484	6.32315	0.00806361		ENSG00000184988.8	TMEM106A	protein_coding	-0.122776	4.10895	0.999907
ENSG00000125089.16	SH3TC1	protein_coding	0.256187	6.03264	0.0080925		ENSG00000268043.7	NBPF12	protein_coding	-0.118284	4.16128	0.999907
ENSG00000100373.9	UPK3A	protein_coding	0.853746	0.518827	0.011859		ENSG00000198783.5	ZNF830	protein_coding	0.0924676	4.1479	0.999907
ENSG00000204472.12	AIF1	protein_coding	0.358974	7.73892	0.00837998		ENSG00000077152.9	UBE2T	protein_coding	0.15459	0.195952	0.999907
ENSG00000235437.7	LINC01278	processed_transcript	-0.250659	4.99852	0.00855064		ENSG00000211664.2	IGLV2-18	IG_V_gene	0.227051	-1.37416	0.999907
ENSG00000129007.14	CALML4	protein_coding	0.288037	3.54368	0.00970988		ENSG00000274177.1	LLNLR-284B4.1	antisense	-0.212355	0.326127	0.999907
ENSG00000137171.14	KLC4	protein_coding	-0.179636	4.72994	0.00879374		ENSG00000259652.1	RP11-797A18.3	lincRNA	-0.221437	1.0116	0.999907
ENSG00000136731.12	UGGT1	protein_coding	-0.188573	6.52574	0.00821928		ENSG00000110848.8	CD69	protein_coding	-0.180033	3.01515	0.999907
ENSG00000119711.12	ALDH6A1	protein_coding	-0.276317	3.24343	0.0101799		ENSG00000111785.18	RIC8B	protein_coding	0.112609	3.25527	0.999907
ENSG00000176890.15	TYMS	protein_coding	0.706302	1.32398	0.0120108		ENSG00000223356.1	RP11-66D17.5	antisense	0.0991067	-0.665186	0.999907
ENSG00000206560.10	ANKRD28	protein_coding	-0.326317	4.70135	0.00885073		ENSG00000099284.13	H2AFY2	protein_coding	0.148565	1.38644	0.999907
ENSG00000223745.7	RP4-717I23.3	processed_transcript	-0.319201	5.14572	0.00863445		ENSG00000273160.1	RP11-104L21.3	lincRNA	-0.166211	-1.02812	0.999907
ENSG00000130429.12	ARPC1B	protein_coding	0.229683	8.65836	0.00869298		ENSG00000065882.15	TBC1D1	protein_coding	0.102441	6.90017	0.999907
ENSG00000135211.5	TMEM60	protein_coding	0.298599	3.05677	0.0103357		ENSG00000164574.15	GALNT10	protein_coding	-0.0706588	5.94234	0.999907
ENSG00000197629.5	MPEG1	protein_coding	0.277855	8.99841	0.00882405		ENSG00000178860.8	MSC	protein_coding	-0.192102	1.66993	0.999907
ENSG00000141258.12	SGSM2	protein_coding	-0.166879	7.1404	0.0084107		ENSG00000110002.15	VWA5A	protein_coding	0.114946	2.83923	0.999907
ENSG00000162714.12	ZNF496	protein_coding	0.242444	4.55655	0.00889308		ENSG00000110442.11	COMMD9	protein_coding	-0.105329	4.95263	0.999907
ENSG00000162551.13	ALPL	protein_coding	-0.649432	8.74631	0.00869294		ENSG00000114850.6	SSR3	protein_coding	0.094902	5.70685	0.999907
ENSG00000104825.16	NFKBIB	protein_coding	0.230935	5.37349	0.00863445		ENSG00000204219.9	TCEA3	protein_coding	0.153518	2.89029	0.999907
ENSG00000125170.10	DOK4	protein_coding	-0.551061	2.16356	0.0121012		ENSG00000278882.1	AC253572.1	protein_coding	0.178389	-0.1486	0.999907
ENSG00000116539.10	ASH1L	protein_coding	-0.274758	6.31961	0.00851377		ENSG00000103249.17	CLCN7	protein_coding	-0.107805	7.56383	0.999907
ENSG00000125735.10	TNFSF14	protein_coding	-0.29673	6.17321	0.00853786		ENSG00000104524.13	PYCRL	protein_coding	0.155144	2.29667	0.999907
ENSG00000127152.17	BCL11B	protein_coding	-0.31403	6.45293	0.00851377		ENSG00000256706.1	RP5-1096D14.3	antisense	-0.00120903	-0.788247	0.999907
ENSG00000100784.9	RPS6KA5	protein_coding	-0.355835	5.30314	0.00885073		ENSG00000237172.3	B3GNT9	protein_coding	0.126506	3.1188	0.999907
ENSG00000137337.14	MDC1	protein_coding	-0.226477	5.66228	0.00862282		ENSG00000110315.6	RNF141	protein_coding	0.167829	5.78689	0.999907
ENSG00000184205.14	TSPYL2	protein_coding	-0.229887	5.94928	0.00860634		ENSG00000176946.11	THAP4	protein_coding	-0.101473	4.45536	0.999907
ENSG00000237803.5	LINC00211	lincRNA	-0.656348	2.04397	0.0125362		ENSG00000250673.1	RP11-6L6.2	lincRNA	0.0933888	-0.570073	0.999907
ENSG00000203710.10	CR1	protein_coding	-0.468391	7.19089	0.00860634		ENSG00000151116.16	UEVLD	protein_coding	-0.131244	3.30794	0.999907
ENSG00000111252.10	SH2B3	protein_coding	0.211845	7.3298	0.00867169		ENSG00000171865.9	RNASEH1	protein_coding	0.12312	2.95214	0.999907
ENSG00000261801.5	LOXL1-AS1	antisense	-0.366568	2.23022	0.0120075		ENSG00000138050.14	THUMPD2	protein_coding	-0.115229	2.15155	0.999907
ENSG00000268043.7	NBPF12	protein_coding	-0.252256	4.16128	0.00966956		ENSG00000004864.13	SLC25A13	protein_coding	-0.102973	2.98078	0.999907
ENSG00000103035.10	PSMD7	protein_coding	0.144941	5.31978	0.00882763		ENSG00000248712.7	CCDC153	protein_coding	0.193514	1.95414	0.999907
ENSG00000214894.6	LINC00243	lincRNA	-0.491179	1.56428	0.0127884		ENSG00000233038.5	AC011899.9	antisense	-0.185948	3.51845	0.999907
ENSG00000120318.15	ARAP3	protein_coding	-0.309838	7.70615	0.00878313		ENSG00000225975.6	LINC01534	lincRNA	0.151984	0.41515	0.999907
ENSG00000128272.14	ATF4	protein_coding	0.180608	7.52806	0.00879374		ENSG00000162909.17	CAPN2	protein_coding	-0.0883271	7.5815	0.999907
ENSG00000176915.14	ANKLE2	protein_coding	-0.115346	6.21975	0.00868833		ENSG00000165714.10	LOH12CR1	protein_coding	0.110966	3.04793	0.999907
ENSG00000076984.17	MAP2K7	protein_coding	-0.13871	6.84696	0.00877888		ENSG00000169641.13	LUZP1	protein_coding	-0.117414	3.81978	0.999907
ENSG00000072736.18	NFATC3	protein_coding	-0.144571	6.79492	0.00877888		ENSG00000267458.1	CTC-425F1.4	antisense	-0.100456	-0.831946	0.999907
ENSG00000154889.16	MPPE1	protein_coding	-0.234591	6.85821	0.00877888		ENSG00000105447.12	GRWD1	protein_coding	-0.0970711	4.4231	0.999907
ENSG00000121406.8	ZNF549	protein_coding	-0.288768	3.24834	0.0109931		ENSG00000267534.2	S1PR2	protein_coding	-0.13822	2.29214	0.999907
ENSG00000135749.18	PCNXL2	protein_coding	-0.248185	4.88265	0.00937454		ENSG00000244620.1	AL122127.25	lincRNA	-0.0412688	-0.635632	0.999907
ENSG00000140545.14	MFGE8	protein_coding	-0.317988	4.71484	0.0095228		ENSG00000075420.12	FNDC3B	protein_coding	0.197496	5.84888	0.999907
ENSG00000143382.13	ADAMTSL4	protein_coding	0.367614	6.61438	0.00885073		ENSG00000168264.10	IRF2BP2	protein_coding	-0.0651319	6.92004	0.999907
ENSG00000188785.11	ZNF548	protein_coding	-0.333352	4.21152	0.00998368		ENSG00000137804.12	NUSAP1	protein_coding	0.161252	2.08715	0.999907
ENSG00000164938.13	TP53INP1	protein_coding	-0.361653	6.82181	0.00886943		ENSG00000112996.9	MRPS30	protein_coding	-0.109981	3.74526	0.999907
ENSG00000168894.9	RNF181	protein_coding	0.26029	5.0864	0.00932606		ENSG00000272666.1	CTA-384D8.35	lincRNA	-0.149147	-0.0845868	0.999907
ENSG00000160446.18	ZDHHC12	protein_coding	0.264959	5.3664	0.00916569		ENSG00000261996.1	CTC-281F24.1	lincRNA	0.205472	0.438065	0.999907
ENSG00000105755.7	ETHE1	protein_coding	0.258701	4.20526	0.00989944		ENSG00000211785.1	TRAV12-1	TR_V_gene	0.157024	1.15448	0.999907
ENSG00000088298.12	EDEM2	protein_coding	0.210837	5.5246	0.0091232		ENSG00000107140.15	TESK1	protein_coding	-0.100454	5.61676	0.999907
ENSG00000113273.15	ARSB	protein_coding	0.295161	4.16567	0.00993367		ENSG00000272979.1	RP11-647K16.1	antisense	0.0303019	-0.800405	0.999907
ENSG00000111371.15	SLC38A1	protein_coding	-0.334818	6.98525	0.0089931		ENSG00000128272.14	ATF4	protein_coding	0.0885527	7.52806	0.999907
ENSG00000204308.7	RNF5	protein_coding	0.214796	4.72091	0.00956291		ENSG00000141696.12	P3H4	protein_coding	-0.135095	1.96519	0.999907
ENSG00000115129.13	TP53I3	protein_coding	0.414279	2.47386	0.01201		ENSG00000214113.10	LYRM4	protein_coding	-0.124183	3.17564	0.999907
ENSG00000067606.15	PRKCZ	protein_coding	-0.254757	4.72197	0.00971764		ENSG00000265967.1	AC100830.4	antisense	-0.129319	-0.369518	0.999907
ENSG00000140853.15	NLRC5	protein_coding	0.221565	8.60423	0.00953797		ENSG00000236662.1	RP11-108L7.4	antisense	-0.0236297	-0.848985	0.999907
ENSG00000133055.8	MYBPH	protein_coding	-0.99966	1.72219	0.0134316		ENSG00000248980.1	RP11-87F15.2	antisense	0.163065	-0.0936759	0.999907
ENSG00000185219.15	ZNF445	protein_coding	-0.262731	4.99172	0.00966956		ENSG00000133059.16	DSTYK	protein_coding	0.0883299	4.69435	0.999907
ENSG00000004455.16	AK2	protein_coding	0.123693	5.96525	0.00918147		ENSG00000255221.2	CARD17	protein_coding	-0.116843	-0.332997	0.999907
ENSG00000172172.7	MRPL13	protein_coding	0.326503	2.69042	0.0119477		ENSG00000167658.15	EEF2	protein_coding	-0.0857855	11.1407	0.999907
ENSG00000106615.9	RHEB	protein_coding	0.188204	4.36225	0.0100541		ENSG00000231233.1	CFAP58-AS1	antisense	0.241461	1.38579	0.999907
ENSG00000117139.16	KDM5B	protein_coding	-0.20747	5.37502	0.00953191		ENSG00000277959.1	RP11-45A17.2	antisense	0.151467	0.703339	0.999907
ENSG00000204120.14	GIGYF2	protein_coding	-0.15525	5.8284	0.00929722		ENSG00000107798.17	LIPA	protein_coding	-0.147973	5.8187	0.999907
ENSG00000164300.15	SERINC5	protein_coding	-0.253403	6.03965	0.00929051		ENSG00000274259.2	XXbac-BPG294E21.9	antisense	-0.162724	-0.164716	0.999907
ENSG00000153944.10	MSI2	protein_coding	-0.236504	5.565	0.00944771		ENSG00000250067.11	YJEFN3	protein_coding	0.130884	3.34837	0.999907
ENSG00000146830.9	GIGYF1	protein_coding	-0.148706	8.11233	0.00955805		ENSG00000276405.1	TRBV13	TR_V_gene	0.0223641	-0.961219	0.999907
ENSG00000110944.8	IL23A	protein_coding	-0.398509	2.11262	0.0132145		ENSG00000112242.14	E2F3	protein_coding	0.163345	5.3156	0.999907
ENSG00000113272.13	THG1L	protein_coding	0.22752	3.02818	0.0114809		ENSG00000272468.1	RP1-86C11.7	lincRNA	-0.148025	0.11856	0.999907
ENSG00000114125.13	RNF7	protein_coding	0.170509	4.67134	0.00993083		ENSG00000184260.5	HIST2H2AC	protein_coding	0.146258	-0.0450558	0.999907
ENSG00000213719.8	CLIC1	protein_coding	0.269697	8.46636	0.00971059		ENSG00000141644.17	MBD1	protein_coding	0.050751	6.68144	0.999907
ENSG00000226777.7	KIAA0125	lincRNA	-0.351705	4.93743	0.00985588		ENSG00000211978.2	IGHV5-78	IG_V_pseudogene	-0.141726	-0.144115	0.999907
ENSG00000167083.6	GNGT2	protein_coding	0.314861	2.23712	0.0125362		ENSG00000197903.7	HIST1H2BK	protein_coding	0.146627	5.45326	0.999907
ENSG00000236609.3	ZNF853	protein_coding	-0.315662	2.78541	0.0121012		ENSG00000211782.2	TRAV8-1	TR_V_gene	0.163364	0.571769	0.999907
ENSG00000147408.14	CSGALNACT1	protein_coding	-0.369223	4.83819	0.0101305		ENSG00000124635.8	HIST1H2BJ	protein_coding	0.194209	3.73764	0.999907
ENSG00000185101.12	ANO9	protein_coding	-0.255829	6.65456	0.0093915		ENSG00000167644.11	C19orf33	protein_coding	0.182641	-0.231874	0.999907
ENSG00000159753.13	RLTPR	protein_coding	-0.244225	7.00649	0.00943111		ENSG00000213859.4	KCTD11	protein_coding	-0.105531	3.58992	0.999907
ENSG00000073111.13	MCM2	protein_coding	0.336648	3.23014	0.0114602		ENSG00000130159.13	ECSIT	protein_coding	-0.161823	5.24873	0.999907
ENSG00000116299.16	KIAA1324	protein_coding	-0.597026	6.05564	0.00955314		ENSG00000238269.8	PAGE2B	protein_coding	-0.211585	0.887108	0.999907
ENSG00000130787.13	HIP1R	protein_coding	-0.271291	6.04098	0.00944771		ENSG00000242282.6	AC108488.4	lincRNA	-0.135064	0.579968	0.999907
ENSG00000125741.4	OPA3	protein_coding	0.180679	4.42	0.0101704		ENSG00000273141.1	RP11-820I16.4	antisense	0.10287	-0.601759	0.999907
ENSG00000143771.11	CNIH4	protein_coding	0.268445	4.47746	0.0102368		ENSG00000130309.10	COLGALT1	protein_coding	-0.0699602	7.23645	0.999907
ENSG00000125779.21	PANK2	protein_coding	0.196902	5.94284	0.00948395		ENSG00000197045.12	GMFB	protein_coding	-0.250122	3.98242	0.999907
ENSG00000123992.18	DNPEP	protein_coding	0.182732	5.20151	0.00971059		ENSG00000151348.13	EXT2	protein_coding	-0.0798426	4.26874	0.999907
ENSG00000162739.13	SLAMF6	protein_coding	-0.232644	6.07792	0.00950887		ENSG00000152556.15	PFKM	protein_coding	-0.107536	3.2742	0.999907
ENSG00000140563.14	MCTP2	protein_coding	-0.367633	6.22285	0.00955078		ENSG00000112304.10	ACOT13	protein_coding	0.101489	3.13076	0.999907
ENSG00000132405.18	TBC1D14	protein_coding	-0.289694	7.45954	0.00956291		ENSG00000198492.14	YTHDF2	protein_coding	-0.0590217	5.32581	0.999907
ENSG00000185418.15	TARSL2	protein_coding	-0.261403	3.65616	0.0112277		ENSG00000256633.1	RP11-169D4.2	antisense	-0.156896	1.26387	0.999907
ENSG00000153187.16	HNRNPU	protein_coding	-0.162397	8.22195	0.00984783		ENSG00000102401.19	ARMCX3	protein_coding	0.107124	4.2951	0.999907
ENSG00000261222.2	CTD-2006K23.1	lincRNA	0.448234	3.87567	0.0107751		ENSG00000188215.9	DCUN1D3	protein_coding	0.116064	2.96275	0.999907
ENSG00000120509.10	PDZD11	protein_coding	0.261871	2.89347	0.0120874		ENSG00000103642.11	LACTB	protein_coding	-0.159726	4.50019	0.999907
ENSG00000276293.4	PIP4K2B	protein_coding	-0.120475	6.21862	0.00954783		ENSG00000105369.9	CD79A	protein_coding	0.186153	7.01531	0.999907
ENSG00000128789.20	PSMG2	protein_coding	0.218696	4.53392	0.0102947		ENSG00000150787.7	PTS	protein_coding	-0.124779	1.67572	0.999907
ENSG00000084754.10	HADHA	protein_coding	0.145013	7.27959	0.00971059		ENSG00000196507.10	TCEAL3	protein_coding	-0.137503	2.07552	0.999907
ENSG00000171643.13	S100Z	protein_coding	0.366143	2.22277	0.0133366		ENSG00000211820.1	TRAV41	TR_V_gene	-0.150298	0.409219	0.999907
ENSG00000120539.14	MASTL	protein_coding	0.384895	2.6045	0.0129141		ENSG00000224846.2	RP1-90J20.8	antisense	0.0395015	-0.651539	0.999907
ENSG00000198646.13	NCOA6	protein_coding	-0.212453	6.24278	0.00971059		ENSG00000111863.12	ADTRP	protein_coding	-0.202986	2.6098	0.999907
ENSG00000241839.9	PLEKHO2	protein_coding	0.271108	7.98737	0.0099994		ENSG00000272053.1	RP11-367G6.3	lincRNA	0.20473	4.19454	0.999907
ENSG00000173825.6	TIGD3	protein_coding	-0.445871	4.51286	0.0109424		ENSG00000154079.5	SDHAF4	protein_coding	-0.127192	2.01171	0.999907
ENSG00000275183.1	LENG9	protein_coding	0.322047	2.48956	0.0128218		ENSG00000254402.6	LRRC24	protein_coding	-0.142007	1.43167	0.999907
ENSG00000198846.5	TOX	protein_coding	-0.363719	2.91631	0.0124526		ENSG00000262831.1	RP11-498C9.2	antisense	-0.0812885	-0.715776	0.999907
ENSG00000225783.6	MIAT	lincRNA	-0.343006	6.89775	0.00984783		ENSG00000258429.1	PDF	protein_coding	0.141525	0.607304	0.999907
ENSG00000168389.17	MFSD2A	protein_coding	0.392396	2.27476	0.0132592		ENSG00000223501.8	VPS52	protein_coding	-0.071584	6.07952	0.999907
ENSG00000240849.10	TMEM189	protein_coding	0.191078	4.7513	0.0104064		ENSG00000189409.12	MMP23B	protein_coding	-0.187794	1.23918	0.999907
ENSG00000166340.14	TPP1	protein_coding	0.192809	8.24958	0.0102368		ENSG00000143995.19	MEIS1	protein_coding	0.183619	3.15815	0.999907
ENSG00000273015.2	RP11-352M15.2	lincRNA	-0.268403	4.18814	0.0111793		ENSG00000132406.11	TMEM128	protein_coding	-0.110282	3.0235	0.999907
ENSG00000183474.15	GTF2H2C	protein_coding	-0.424059	1.91419	0.0143689		ENSG00000255422.1	AP002954.4	antisense	0.136594	-0.51423	0.999907
ENSG00000173599.13	PC	protein_coding	-0.339983	2.18789	0.0135832		ENSG00000215126.10	CBWD7	protein_coding	0.171245	2.07519	0.999907
ENSG00000112695.11	COX7A2	protein_coding	0.242377	5.05921	0.0102719		ENSG00000183828.14	NUDT14	protein_coding	-0.134046	3.06029	0.999907
ENSG00000147548.16	WHSC1L1	protein_coding	-0.238643	6.83951	0.00989944		ENSG00000100979.14	PLTP	protein_coding	-0.158005	1.30486	0.999907
ENSG00000158062.20	UBXN11	protein_coding	0.250382	7.40891	0.0100501		ENSG00000276728.1	AC142472.6	lincRNA	-0.151467	1.1068	0.999907
ENSG00000044115.20	CTNNA1	protein_coding	0.260497	6.23792	0.00989944		ENSG00000257221.1	RP11-689B22.2	antisense	0.144693	0.247449	0.999907
ENSG00000124731.12	TREM1	protein_coding	-0.396427	7.28464	0.00994555		ENSG00000274173.1	RP4-568C11.4	lincRNA	0.284448	0.734301	0.999907
ENSG00000159377.10	PSMB4	protein_coding	0.185118	6.93316	0.00996295		ENSG00000231177.4	LINC00852	antisense	0.123185	1.43214	0.999907
ENSG00000118263.14	KLF7	protein_coding	-0.335195	6.31643	0.00996295		ENSG00000111676.14	ATN1	protein_coding	-0.11952	6.24989	0.999907
ENSG00000169884.13	WNT10B	protein_coding	-0.352915	3.3673	0.0122765		ENSG00000092964.16	DPYSL2	protein_coding	-0.135116	6.05841	0.999907
ENSG00000003756.16	RBM5	protein_coding	-0.121427	8.11848	0.0102666		ENSG00000134014.16	ELP3	protein_coding	-0.087848	4.54307	0.999907
ENSG00000139433.9	GLTP	protein_coding	0.149048	5.67824	0.0101591		ENSG00000236213.1	AC006369.2	antisense	0.124338	1.51861	0.999907
ENSG00000228784.7	LINC00954	lincRNA	-0.309037	3.72195	0.0119853		ENSG00000174151.14	CYB561D1	protein_coding	0.0651762	5.98231	0.999907
ENSG00000163541.11	SUCLG1	protein_coding	0.159303	4.94007	0.0105979		ENSG00000166197.16	NOLC1	protein_coding	-0.0888457	5.47542	0.999907
ENSG00000163421.8	PROK2	protein_coding	-0.599411	6.86301	0.0101152		ENSG00000140950.15	TLDC1	protein_coding	0.104742	3.0595	0.999907
ENSG00000164086.9	DUSP7	protein_coding	0.179745	5.81301	0.0101385		ENSG00000231563.1	RP11-245P10.4	antisense	0.0617237	-0.616352	0.999907
ENSG00000196730.12	DAPK1	protein_coding	0.301782	5.61262	0.0102804		ENSG00000087470.17	DNM1L	protein_coding	-0.112475	4.98794	0.999907
ENSG00000263956.5	NBPF11	protein_coding	-0.275569	3.78885	0.011859		ENSG00000163902.11	RPN1	protein_coding	0.0820577	7.44571	0.999907
ENSG00000115568.15	ZNF142	protein_coding	-0.178719	5.5054	0.0104064		ENSG00000147533.16	GOLGA7	protein_coding	0.0849641	6.01213	0.999907
ENSG00000272669.1	RP3-508I15.21	antisense	0.461381	3.08526	0.0130506		ENSG00000103544.14	C16orf62	protein_coding	-0.083672	4.89816	0.999907
ENSG00000083454.21	P2RX5	protein_coding	-0.289728	5.12836	0.0108631		ENSG00000228857.2	AC104653.1	lincRNA	0.0207861	-0.627776	0.999907
ENSG00000102034.16	ELF4	protein_coding	0.193532	7.5848	0.0105605		ENSG00000136270.13	TBRG4	protein_coding	-0.0870541	5.70873	0.999907
ENSG00000168970.20	JMJD7-PLA2G4B	protein_coding	-0.302547	4.35209	0.01146		ENSG00000267359.1	RP11-1094M14.12	antisense	0.0737677	-0.815554	0.999907
ENSG00000141452.9	C18orf8	protein_coding	0.150931	5.4857	0.010588		ENSG00000267575.6	CTC-459F4.3	lincRNA	0.110231	2.45986	0.999907
ENSG00000186529.14	CYP4F3	protein_coding	-0.50814	7.20244	0.0103805		ENSG00000180628.14	PCGF5	protein_coding	-0.222769	7.90397	0.999907
ENSG00000139168.7	ZCRB1	protein_coding	0.239198	3.63312	0.0122133		ENSG00000258733.5	CTD-2341M24.1	lincRNA	-0.164423	1.05928	0.999907
ENSG00000152684.10	PELO	protein_coding	0.284789	3.76132	0.0121203		ENSG00000198093.10	ZNF649	protein_coding	-0.13165	1.78158	0.999907
ENSG00000147144.12	CCDC120	protein_coding	-0.236988	3.76404	0.0120856		ENSG00000274070.1	GATSL2	protein_coding	0.177375	1.80242	0.999907
ENSG00000169762.16	TAPT1	protein_coding	-0.229225	4.28445	0.0117588		ENSG00000076258.9	FMO4	protein_coding	-0.127183	1.32816	0.999907
ENSG00000047579.19	DTNBP1	protein_coding	0.236737	4.11958	0.0116346		ENSG00000111752.10	PHC1	protein_coding	-0.128695	4.01484	0.999907
ENSG00000102575.10	ACP5	protein_coding	0.326725	5.25238	0.0107397		ENSG00000087087.18	SRRT	protein_coding	-0.0762827	7.24215	0.999907
ENSG00000204592.8	HLA-E	protein_coding	0.205288	12.0957	0.0121012		ENSG00000211779.3	TRAV5	TR_V_gene	0.164826	0.191818	0.999907
ENSG00000171700.13	RGS19	protein_coding	0.230899	7.93395	0.0107919		ENSG00000222020.2	AC062017.1	antisense	-0.152948	0.694148	0.999907
ENSG00000166164.15	BRD7	protein_coding	0.133291	5.5711	0.0106422		ENSG00000237037.9	NDUFA6-AS1	processed_transcript	0.13595	1.68233	0.999907
ENSG00000170315.13	UBB	protein_coding	0.607456	10.3054	0.0117588		ENSG00000257342.1	RP11-571M6.7	antisense	0.128118	-0.308424	0.999907
ENSG00000011523.13	CEP68	protein_coding	-0.287616	4.4195	0.0116892		ENSG00000211974.3	IGHV2-70	IG_V_gene	-0.267822	-1.13416	0.999907
ENSG00000143977.13	SNRPG	protein_coding	0.248254	3.92134	0.0120075		ENSG00000143653.9	SCCPDH	protein_coding	-0.126811	2.9185	0.999907
ENSG00000197635.9	DPP4	protein_coding	-0.302589	4.46439	0.0116346		ENSG00000120314.18	WDR55	protein_coding	-0.0577988	6.07961	0.999907
ENSG00000168685.14	IL7R	protein_coding	-0.334305	8.82158	0.0111793		ENSG00000266036.1	RP11-452I5.2	antisense	-0.0675311	-0.728325	0.999907
ENSG00000070785.16	EIF2B3	protein_coding	0.278855	2.48622	0.0142437		ENSG00000277383.1	CTD-3001H11.2	antisense	-0.122469	-0.108173	0.999907
ENSG00000011007.12	TCEB3	protein_coding	0.146172	5.11746	0.0110752		ENSG00000144161.12	ZC3H8	protein_coding	-0.102633	3.5514	0.999907
ENSG00000173950.15	XXYLT1	protein_coding	0.25998	3.14481	0.0130706		ENSG00000176533.12	GNG7	protein_coding	0.125496	5.22783	0.999907
ENSG00000231233.1	CFAP58-AS1	antisense	0.700832	1.38579	0.0162561		ENSG00000132205.10	EMILIN2	protein_coding	-0.153542	6.69299	0.999907
ENSG00000148606.12	POLR3A	protein_coding	-0.169323	4.30246	0.0117649		ENSG00000267394.1	CTB-175E5.7	antisense	0.0213142	-0.640784	0.999907
ENSG00000068697.6	LAPTM4A	protein_coding	0.18592	5.93559	0.0107689		ENSG00000149100.12	EIF3M	protein_coding	-0.102983	6.19175	0.999907
ENSG00000125637.15	PSD4	protein_coding	-0.190868	8.85725	0.0114035		ENSG00000174915.11	PTDSS2	protein_coding	-0.0987757	4.19326	0.999907
ENSG00000090661.11	CERS4	protein_coding	-0.255036	4.88999	0.0114602		ENSG00000163138.18	PACRGL	protein_coding	0.152512	1.30033	0.999907
ENSG00000012232.8	EXTL3	protein_coding	-0.277071	6.26928	0.0108025		ENSG00000099866.14	MADCAM1	protein_coding	0.172967	1.44054	0.999907
ENSG00000133874.1	RNF122	protein_coding	0.240121	4.70253	0.0116346		ENSG00000180879.13	SSR4	protein_coding	0.125484	6.45153	0.999907
ENSG00000054179.11	ENTPD2	protein_coding	-0.933337	1.8008	0.0165742		ENSG00000143537.13	ADAM15	protein_coding	-0.122343	6.36618	0.999907
ENSG00000100227.17	POLDIP3	protein_coding	0.123377	6.74787	0.0108465		ENSG00000233306.2	TRGV2	TR_V_gene	-0.168151	0.363756	0.999907
ENSG00000161405.16	IKZF3	protein_coding	-0.245948	7.51107	0.0110446		ENSG00000274678.1	RP11-2C24.7	lincRNA	0.038762	-0.71268	0.999907
ENSG00000120832.9	MTERF2	protein_coding	-0.289436	3.13112	0.0138609		ENSG00000183576.12	SETD3	protein_coding	-0.0633138	5.02939	0.999907
ENSG00000116580.18	GON4L	protein_coding	-0.143106	6.15499	0.0108679		ENSG00000260517.2	RP11-426C22.5	lincRNA	-0.147944	1.88069	0.999907
ENSG00000135912.10	TTLL4	protein_coding	-0.24852	5.23957	0.0115439		ENSG00000253641.5	LINCR-0001	lincRNA	-0.0168624	-0.740418	0.999907
ENSG00000171443.6	ZNF524	protein_coding	0.245544	5.06889	0.0114602		ENSG00000100246.12	DNAL4	protein_coding	0.102742	3.19358	0.999907
ENSG00000136986.9	DERL1	protein_coding	0.124384	5.67882	0.0111617		ENSG00000164125.15	FAM198B	protein_coding	-0.215794	4.43165	0.999907
ENSG00000174500.12	GCSAM	protein_coding	-0.303905	3.74998	0.012812		ENSG00000176014.12	TUBB6	protein_coding	0.177063	3.17757	0.999907
ENSG00000182481.8	KPNA2	protein_coding	0.263981	3.47926	0.0130264		ENSG00000007264.13	MATK	protein_coding	-0.172732	5.93946	0.999907
ENSG00000005339.12	CREBBP	protein_coding	-0.267243	8.5122	0.0115845		ENSG00000148985.19	PGAP2	protein_coding	0.0849516	4.01219	0.999907
ENSG00000174136.11	RGMB	protein_coding	-0.362829	2.40956	0.0153205		ENSG00000130826.15	DKC1	protein_coding	-0.0725055	4.91692	0.999907
ENSG00000096968.12	JAK2	protein_coding	0.431783	5.41865	0.0114469		ENSG00000198026.7	ZNF335	protein_coding	-0.0719654	6.69485	0.999907
ENSG00000069493.14	CLEC2D	protein_coding	-0.277013	6.86053	0.0112127		ENSG00000131899.10	LLGL1	protein_coding	-0.0864382	5.09236	0.999907
ENSG00000224307.1	RP11-344B5.2	lincRNA	-0.525748	2.67275	0.0154256		ENSG00000231412.2	CTC-490G23.2	lincRNA	0.430897	1.53004	0.999907
ENSG00000168118.11	RAB4A	protein_coding	0.199146	4.49464	0.0120629		ENSG00000105854.12	PON2	protein_coding	-0.14138	2.48933	0.999907
ENSG00000133678.13	TMEM254	protein_coding	0.23207	3.25854	0.0136165		ENSG00000224376.1	AC017104.6	processed_transcript	0.148516	0.465914	0.999907
ENSG00000197119.12	SLC25A29	protein_coding	-0.33221	5.7437	0.011413		ENSG00000229539.1	RP11-119B16.2	antisense	-0.0409396	-0.730924	0.999907
ENSG00000165637.13	VDAC2	protein_coding	0.144722	4.87932	0.0117607		ENSG00000139117.13	CPNE8	protein_coding	-0.163154	2.34658	0.999907
ENSG00000106415.12	GLCCI1	protein_coding	-0.364628	4.52556	0.0122808		ENSG00000123384.13	LRP1	protein_coding	-0.17441	8.62682	0.999907
ENSG00000096654.15	ZNF184	protein_coding	-0.309581	2.59474	0.0151283		ENSG00000138378.17	STAT4	protein_coding	-0.123742	5.47428	0.999907
ENSG00000182670.13	TTC3	protein_coding	-0.223205	6.53595	0.0113258		ENSG00000037749.11	MFAP3	protein_coding	0.170168	3.04894	0.999907
ENSG00000211786.3	TRAV8-2	TR_V_gene	-0.440242	1.59134	0.0170023		ENSG00000137193.13	PIM1	protein_coding	-0.154701	8.55442	0.999907
ENSG00000116574.5	RHOU	protein_coding	0.305406	3.52117	0.0134469		ENSG00000248936.1	RP11-36B15.1	antisense	-0.139883	0.230986	0.999907
ENSG00000246705.4	H2AFJ	protein_coding	0.260447	4.99467	0.0117708		ENSG00000235280.2	MCF2L-AS1	antisense	0.117731	-0.200008	0.999907
ENSG00000062598.17	ELMO2	protein_coding	0.123937	6.19742	0.0114051		ENSG00000275454.1	CTD-2026K11.4	antisense	0.147104	0.66632	0.999907
ENSG00000071073.12	MGAT4A	protein_coding	-0.288791	6.14709	0.0114469		ENSG00000153094.21	BCL2L11	protein_coding	0.127239	6.02434	0.999907
ENSG00000121413.12	ZSCAN18	protein_coding	-0.263031	5.67571	0.0116346		ENSG00000170293.8	CMTM8	protein_coding	0.143497	1.21274	0.999907
ENSG00000196275.13	GTF2IRD2	protein_coding	-0.317528	1.97524	0.0166036		ENSG00000167962.12	ZNF598	protein_coding	-0.0846481	6.04911	0.999907
ENSG00000181523.12	SGSH	protein_coding	-0.198247	6.29198	0.0114529		ENSG00000007402.11	CACNA2D2	protein_coding	-0.208905	3.74132	0.999907
ENSG00000140848.16	CPNE2	protein_coding	-0.282303	5.23629	0.011859		ENSG00000266469.1	CTB-131K11.1	antisense	-0.118928	-0.0378382	0.999907
ENSG00000171161.12	ZNF672	protein_coding	0.16377	5.6938	0.0115773		ENSG00000260219.2	RP11-347C12.10	lincRNA	-0.130306	0.202582	0.999907
ENSG00000196092.12	PAX5	protein_coding	-0.370999	5.35138	0.011859		ENSG00000213465.7	ARL2	protein_coding	-0.144611	3.60419	0.999907
ENSG00000170473.16	WIBG	protein_coding	0.23027	4.24443	0.0127434		ENSG00000120805.13	ARL1	protein_coding	0.101328	3.48984	0.999907
ENSG00000135473.14	PAN2	protein_coding	-0.195107	6.0454	0.0115845		ENSG00000170836.11	PPM1D	protein_coding	0.10325	4.32839	0.999907
ENSG00000124574.14	ABCC10	protein_coding	-0.176895	5.45834	0.0117521		ENSG00000256152.2	RP11-463O12.3	lincRNA	-0.097983	-0.542985	0.999907
ENSG00000139055.6	ERP27	protein_coding	-0.291204	3.18002	0.0146603		ENSG00000254452.1	RP11-867G23.4	antisense	-0.200105	0.360284	0.999907
ENSG00000105011.8	ASF1B	protein_coding	-0.36695	4.26654	0.0132285		ENSG00000163599.14	CTLA4	protein_coding	0.140848	2.45501	0.999907
ENSG00000173575.18	CHD2	protein_coding	-0.161628	7.63983	0.0117588		ENSG00000169715.14	MT1E	protein_coding	-0.169053	0.362839	0.999907
ENSG00000165801.9	ARHGEF40	protein_coding	-0.387389	7.42675	0.0116863		ENSG00000224536.1	RP11-134G8.7	antisense	0.0520927	-0.735249	0.999907
ENSG00000111801.15	BTN3A3	protein_coding	0.193895	6.7499	0.0116346		ENSG00000149557.12	FEZ1	protein_coding	-0.18849	1.01837	0.999907
ENSG00000155313.15	USP25	protein_coding	0.300389	5.59033	0.0117588		ENSG00000183773.15	AIFM3	protein_coding	-0.167553	2.81308	0.999907
ENSG00000150753.11	CCT5	protein_coding	0.133391	6.4219	0.0116346		ENSG00000221909.2	FAM200A	protein_coding	0.110131	2.33421	0.999907
ENSG00000170909.13	OSCAR	protein_coding	0.347026	7.20054	0.0117607		ENSG00000273211.1	RP13-131K19.7	lincRNA	-0.00611533	-0.726451	0.999907
ENSG00000138814.16	PPP3CA	protein_coding	-0.279778	6.05683	0.0117588		ENSG00000174775.16	HRAS	protein_coding	-0.123424	3.8067	0.999907
ENSG00000012124.14	CD22	protein_coding	-0.327697	6.89151	0.0117275		ENSG00000133103.16	COG6	protein_coding	0.166297	2.80461	0.999907
ENSG00000174996.11	KLC2	protein_coding	-0.22638	4.8329	0.0123867		ENSG00000178950.16	GAK	protein_coding	-0.0620647	8.05294	0.999907
ENSG00000075239.13	ACAT1	protein_coding	0.247676	3.3004	0.0142717		ENSG00000162366.7	PDZK1IP1	protein_coding	-0.298989	6.85397	0.999907
ENSG00000105722.9	ERF	protein_coding	-0.243605	6.55043	0.0117588		ENSG00000132394.10	EEFSEC	protein_coding	-0.11943	4.24851	0.999907
ENSG00000154814.13	OXNAD1	protein_coding	-0.27497	4.85642	0.0125528		ENSG00000250222.1	CTC-338M12.5	antisense	-0.0119449	-0.581073	0.999907
ENSG00000123908.11	AGO2	protein_coding	-0.287326	7.0873	0.0118576		ENSG00000236935.1	AP003774.1	antisense	0.10952	0.248477	0.999907
ENSG00000133612.18	AGAP3	protein_coding	0.193171	5.22691	0.012154		ENSG00000271736.1	RP11-85G21.3	lincRNA	-0.235132	1.28314	0.999907
ENSG00000132185.16	FCRLA	protein_coding	-0.352496	4.1353	0.0136026		ENSG00000117505.12	DR1	protein_coding	0.101353	6.1063	0.999907
ENSG00000162241.12	SLC25A45	protein_coding	-0.218363	6.19861	0.011859		ENSG00000224614.1	TNK2-AS1	antisense	-0.150616	2.20753	0.999907
ENSG00000172757.12	CFL1	protein_coding	0.213228	9.84848	0.0129141		ENSG00000224699.8	LAMTOR5-AS1	processed_transcript	0.117376	0.831917	0.999907
ENSG00000173209.22	AHSA2	protein_coding	-0.206423	7.22993	0.0119853		ENSG00000238058.1	RP11-432J22.2	antisense	0.0725045	-0.588754	0.999907
ENSG00000132963.7	POMP	protein_coding	0.367018	4.35197	0.0130214		ENSG00000241679.2	RP11-80H8.4	processed_transcript	-0.0757328	-0.660754	0.999907
ENSG00000175701.10	LINC00116	protein_coding	0.320042	2.72984	0.0156367		ENSG00000235560.3	AC002310.12	antisense	-0.129811	0.959858	0.999907
ENSG00000145337.4	PYURF	protein_coding	0.182129	4.52988	0.0128779		ENSG00000197813.5	CTC-301O7.4	lincRNA	-0.1663	1.91814	0.999907
ENSG00000163964.13	PIGX	protein_coding	-0.269782	5.29769	0.0125618		ENSG00000272086.1	CTD-2186M15.3	lincRNA	-0.124305	0.657493	0.999907
ENSG00000268518.1	CTD-2545M3.8	lincRNA	0.671646	0.0576204	0.0189916		ENSG00000126249.7	PDCD2L	protein_coding	0.119557	0.603462	0.999907
ENSG00000074416.13	MGLL	protein_coding	0.366238	5.0066	0.0125156		ENSG00000104221.12	BRF2	protein_coding	-0.0923662	3.13355	0.999907
ENSG00000143549.19	TPM3	protein_coding	0.133146	8.73461	0.012773		ENSG00000124370.10	MCEE	protein_coding	0.110656	2.16861	0.999907
ENSG00000155744.9	FAM126B	protein_coding	-0.550347	6.03835	0.0123625		ENSG00000211727.3	TRBV7-6	TR_V_gene	0.164189	0.123985	0.999907
ENSG00000049249.8	TNFRSF9	protein_coding	-0.478609	2.8602	0.016265		ENSG00000145416.13	2021-03-01	protein_coding	-0.176059	5.21303	0.999907
ENSG00000234292.3	RP11-213H15.1	lincRNA	-0.792911	0.75361	0.0191514		ENSG00000154582.16	TCEB1	protein_coding	-0.118605	3.80096	0.999907
ENSG00000167874.6	TMEM88	protein_coding	-0.465178	3.8208	0.0146603		ENSG00000204899.5	MZT1	protein_coding	-0.140897	1.39849	0.999907
ENSG00000136783.9	NIPSNAP3A	protein_coding	0.302807	2.72019	0.0161497		ENSG00000099385.11	BCL7C	protein_coding	-0.140173	4.91953	0.999907
ENSG00000228594.3	C1orf233	protein_coding	0.343045	3.05044	0.0151094		ENSG00000168283.13	BMI1	protein_coding	-0.187655	3.41314	0.999907
ENSG00000124181.14	PLCG1	protein_coding	-0.226927	7.59368	0.0124526		ENSG00000102158.19	MAGT1	protein_coding	0.098873	5.20957	0.999907
ENSG00000106948.16	AKNA	protein_coding	-0.151854	9.88578	0.0133095		ENSG00000232533.1	AC093673.5	antisense	-0.13271	3.0658	0.999907
ENSG00000118690.12	ARMC2	protein_coding	-0.394362	1.98784	0.0183643		ENSG00000138002.14	IFT172	protein_coding	-0.103625	3.71328	0.999907
ENSG00000173812.10	EIF1	protein_coding	0.230158	9.1896	0.0130873		ENSG00000268279.4	RP11-434D12.1	protein_coding	-0.1466	0.762305	0.999907
ENSG00000063587.13	ZNF275	protein_coding	-0.247979	4.47557	0.0134609		ENSG00000130818.10	ZNF426	protein_coding	-0.10988	3.35773	0.999907
ENSG00000213366.12	GSTM2	protein_coding	-0.292885	5.09136	0.012812		ENSG00000280649.1	AC245100.1	protein_coding	0.13034	2.62455	0.999907
ENSG00000106636.7	YKT6	protein_coding	0.137202	5.98402	0.0123976		ENSG00000266094.6	RASSF5	protein_coding	0.0643223	8.68216	0.999907
ENSG00000185513.14	L3MBTL1	protein_coding	-0.229725	3.82174	0.0145843		ENSG00000215193.12	PEX26	protein_coding	-0.0701612	5.55397	0.999907
ENSG00000179840.5	PIK3CD-AS1	antisense	0.485036	1.33308	0.0193044		ENSG00000251580.1	RP11-539L10.3	lincRNA	0.101452	-0.518547	0.999907
ENSG00000163453.11	IGFBP7	protein_coding	0.317788	3.44655	0.0147437		ENSG00000262663.1	RP11-497H17.1	lincRNA	0.0532449	-0.692618	0.999907
ENSG00000187051.8	RPS19BP1	protein_coding	0.234396	5.41262	0.0127434		ENSG00000126067.11	PSMB2	protein_coding	-0.0832581	5.5243	0.999907
ENSG00000104823.8	ECH1	protein_coding	0.232389	5.2754	0.012812		ENSG00000272367.1	CTC-428H11.2	antisense	-0.146819	0.485381	0.999907
ENSG00000204386.10	NEU1	protein_coding	0.19879	5.15918	0.0129368		ENSG00000114395.10	CYB561D2	protein_coding	-0.110753	4.06215	0.999907
ENSG00000215244.2	RP11-563J2.2	lincRNA	-0.60471	2.03797	0.0192321		ENSG00000232220.2	AC008440.5	antisense	-0.130003	-0.166988	0.999907
ENSG00000197451.10	HNRNPAB	protein_coding	0.157027	5.5344	0.0126784		ENSG00000187838.16	TMEM256-PLSCR3	protein_coding	0.129646	1.52577	0.999907
ENSG00000132205.10	EMILIN2	protein_coding	0.302732	6.69299	0.0125362		ENSG00000275476.1	RP11-996F15.4	antisense	-0.0458472	-0.337519	0.999907
ENSG00000160305.17	DIP2A	protein_coding	-0.341574	6.59859	0.0125618		ENSG00000157343.8	ARMC12	protein_coding	-0.119427	0.490592	0.999907
ENSG00000180953.11	ST20	protein_coding	-0.398483	4.48993	0.0141322		ENSG00000143198.12	MGST3	protein_coding	-0.0965944	4.41846	0.999907
ENSG00000135926.12	TMBIM1	protein_coding	0.139207	7.61473	0.012817		ENSG00000255302.3	EID1	protein_coding	-0.0937771	5.52167	0.999907
ENSG00000100354.20	TNRC6B	protein_coding	-0.263159	7.00936	0.0126459		ENSG00000259182.5	RP11-424I19.2	lincRNA	0.102553	-0.208663	0.999907
ENSG00000254789.1	RP11-531H8.2	lincRNA	-1.01941	1.7677	0.0197488		ENSG00000258430.1	RP11-982M15.2	antisense	-0.0987251	-0.122844	0.999907
ENSG00000147044.20	CASK	protein_coding	-0.277447	3.58911	0.0152832		ENSG00000152766.5	ANKRD22	protein_coding	-0.329575	1.1921	0.999907
ENSG00000008083.13	JARID2	protein_coding	-0.222209	6.77689	0.0126459		ENSG00000272345.1	RP1-30M3.5	antisense	-0.189411	1.12385	0.999907
ENSG00000213619.9	NDUFS3	protein_coding	0.211818	4.61657	0.0135714		ENSG00000111671.9	SPSB2	protein_coding	-0.140697	3.56843	0.999907
ENSG00000163960.11	UBXN7	protein_coding	-0.272922	5.73965	0.0128139		ENSG00000104205.12	SGK3	protein_coding	-0.101914	3.16446	0.999907
ENSG00000182952.4	HMGN4	protein_coding	0.158461	5.41784	0.0129549		ENSG00000179922.5	ZNF784	protein_coding	-0.122883	3.02659	0.999907
ENSG00000067066.16	SP100	protein_coding	0.277634	7.15135	0.0128139		ENSG00000163319.10	MRPS18C	protein_coding	-0.10733	3.43966	0.999907
ENSG00000110844.13	PRPF40B	protein_coding	-0.277206	2.98796	0.0165217		ENSG00000204370.8	SDHD	protein_coding	-0.104449	4.58996	0.999907
ENSG00000115548.16	KDM3A	protein_coding	-0.213438	6.41814	0.0127884		ENSG00000148835.10	TAF5	protein_coding	-0.109471	2.699	0.999907
ENSG00000245680.9	ZNF585B	protein_coding	-0.264225	3.80722	0.0150649		ENSG00000109929.9	SC5D	protein_coding	-0.164854	2.30342	0.999907
ENSG00000055483.19	USP36	protein_coding	-0.174393	6.0166	0.012827		ENSG00000276259.1	RP11-481J2.4	antisense	-0.115448	0.797323	0.999907
ENSG00000103479.14	RBL2	protein_coding	-0.264399	7.77215	0.0131031		ENSG00000243410.1	RP11-245J9.4	antisense	0.0141983	-0.510825	0.999907
ENSG00000069998.12	CECR5	protein_coding	0.175637	4.79275	0.0136999		ENSG00000133195.11	SLC39A11	protein_coding	-0.10649	3.61512	0.999907
ENSG00000127528.5	KLF2	protein_coding	-0.16993	10.2042	0.0143298		ENSG00000197561.6	ELANE	protein_coding	0.31527	1.39134	0.999907
ENSG00000181409.11	AATK	protein_coding	-0.373441	7.41357	0.0130264		ENSG00000110013.12	SIAE	protein_coding	0.109685	3.3001	0.999907
ENSG00000113845.9	TIMMDC1	protein_coding	0.15831	4.39206	0.0143689		ENSG00000262039.1	RP11-81K2.1	antisense	0.042875	-0.529627	0.999907
ENSG00000244462.7	RBM12	protein_coding	-0.167402	5.5335	0.0132145		ENSG00000223865.10	HLA-DPB1	protein_coding	-0.131174	8.13753	0.999907
ENSG00000132535.18	DLG4	protein_coding	0.226563	4.77272	0.0137319		ENSG00000178307.9	TMEM11	protein_coding	-0.101785	4.50699	0.999907
ENSG00000135404.11	CD63	protein_coding	0.29558	7.07599	0.0131075		ENSG00000276148.1	RP11-278C7.4	antisense	-0.08847	-0.045136	0.999907
ENSG00000238160.1	AC116366.5	antisense	-0.479415	3.31933	0.0172548		ENSG00000146192.14	FGD2	protein_coding	-0.122672	7.39458	0.999907
ENSG00000088970.15	KIZ	protein_coding	-0.156216	4.83307	0.013983		ENSG00000273174.1	RP11-434H6.6	antisense	-0.04466	-0.586665	0.999907
ENSG00000115761.15	NOL10	protein_coding	0.211641	3.38334	0.0161497		ENSG00000204110.6	RP1-153P14.8	lincRNA	-0.0730471	-0.286882	0.999907
ENSG00000107175.10	CREB3	protein_coding	0.206931	3.9575	0.0149657		ENSG00000168538.15	TRAPPC11	protein_coding	-0.107618	4.96653	0.999907
ENSG00000146416.16	AIG1	protein_coding	0.251026	3.37878	0.0161788		ENSG00000132669.12	RIN2	protein_coding	-0.167589	3.79424	0.999907
ENSG00000121310.16	ECHDC2	protein_coding	-0.209752	6.44956	0.0131638		ENSG00000253701.2	AL928768.3	lincRNA	0.151084	0.150623	0.999907
ENSG00000136830.11	FAM129B	protein_coding	0.261844	5.33866	0.0134722		ENSG00000130433.7	CACNG6	protein_coding	-0.283924	2.05986	0.999907
ENSG00000164512.17	ANKRD55	protein_coding	-0.364213	3.03482	0.0173691		ENSG00000026652.13	AGPAT4	protein_coding	-0.13773	4.00694	0.999907
ENSG00000185920.15	PTCH1	protein_coding	-0.427168	4.06551	0.0150032		ENSG00000259062.2	ACTN1-AS1	antisense	0.000595543	-0.613212	0.999974
ENSG00000116586.11	LAMTOR2	protein_coding	0.266983	4.66442	0.0142437		ENSG00000100298.15	APOBEC3H	protein_coding	0.156852	1.22019	0.999907
ENSG00000100201.18	DDX17	protein_coding	-0.24002	10.1823	0.0148471		ENSG00000255182.2	CTD-2517M22.14	processed_transcript	-0.14769	2.87884	0.999907
ENSG00000168395.14	ING5	protein_coding	-0.20867	5.16781	0.0141062		ENSG00000253819.1	LINC01151	lincRNA	-0.0242486	-0.261084	0.999907
ENSG00000168229.3	PTGDR	protein_coding	-0.438635	3.44109	0.0163194		ENSG00000168014.16	C2CD3	protein_coding	0.0789468	5.15263	0.999907
ENSG00000186625.13	KATNA1	protein_coding	0.186729	3.41858	0.0165295		ENSG00000151287.16	TEX30	protein_coding	0.135569	1.35845	0.999907
ENSG00000270210.1	RP11-373D23.3	lincRNA	-0.535677	1.70954	0.0208231		ENSG00000184060.10	ADAP2	protein_coding	-0.153945	4.32648	0.999907
ENSG00000144134.18	RABL2A	protein_coding	-0.205409	3.99022	0.0156376		ENSG00000242798.1	RP11-506M12.1	antisense	0.111573	-0.15995	0.999907
ENSG00000047346.12	FAM214A	protein_coding	-0.345367	5.18601	0.0142821		ENSG00000111445.13	RFC5	protein_coding	0.101435	2.86774	0.999907
ENSG00000186174.12	BCL9L	protein_coding	-0.252603	8.20192	0.0141894		ENSG00000260081.1	RP11-66N11.8	antisense	-0.0906419	-0.339583	0.999907
ENSG00000196735.11	HLA-DQA1	protein_coding	0.397404	6.04607	0.013595		ENSG00000197265.8	GTF2E2	protein_coding	-0.0945374	3.97098	0.999907
ENSG00000138029.13	HADHB	protein_coding	0.126486	6.00527	0.0136165		ENSG00000065978.17	YBX1	protein_coding	-0.178616	10.145	0.999907
ENSG00000102897.9	LYRM1	protein_coding	0.283867	4.41318	0.0151684		ENSG00000265458.1	RP13-20L14.6	antisense	-0.0623904	-0.275204	0.999907
ENSG00000132704.15	FCRL2	protein_coding	-0.413857	4.43879	0.0155466		ENSG00000125775.14	SDCBP2	protein_coding	0.138885	0.96933	0.999907
ENSG00000087258.13	GNAO1	protein_coding	-0.358211	2.82661	0.0182818		ENSG00000233387.1	RP11-342D11.3	lincRNA	0.0744849	-0.616	0.999907
ENSG00000166704.11	ZNF606	protein_coding	-0.232877	3.56678	0.0169662		ENSG00000185414.19	MRPL30	protein_coding	-0.0861127	3.59169	0.999907
ENSG00000077713.18	SLC25A43	protein_coding	0.245293	2.77942	0.0183643		ENSG00000138604.9	GLCE	protein_coding	-0.130352	2.6253	0.999907
ENSG00000103227.18	LMF1	protein_coding	-0.247829	4.52319	0.0153891		ENSG00000140563.14	MCTP2	protein_coding	0.174806	6.22285	0.999907
ENSG00000183495.13	EP400	protein_coding	-0.206877	6.78983	0.0140779		ENSG00000151692.14	RNF144A	protein_coding	-0.119128	4.84348	0.999907
ENSG00000186166.8	CCDC84	protein_coding	-0.147061	5.82265	0.0142437		ENSG00000078142.11	PIK3C3	protein_coding	-0.0954282	5.09491	0.999907
ENSG00000147535.16	PPAPDC1B	protein_coding	-0.255399	5.22126	0.0148091		ENSG00000185624.14	P4HB	protein_coding	0.0842918	8.07314	0.999907
ENSG00000108312.14	UBTF	protein_coding	-0.129301	7.2756	0.0143989		ENSG00000251247.9	ZNF345	protein_coding	0.137938	2.62875	0.999907
ENSG00000156804.7	FBXO32	protein_coding	-0.28296	3.95187	0.0165477		ENSG00000255284.1	AP006621.5	lincRNA	0.12652	2.80446	0.999907
ENSG00000114841.17	DNAH1	protein_coding	-0.206735	6.59087	0.0143068		ENSG00000232104.3	RFX3-AS1	lincRNA	-0.134455	0.293757	0.999907
ENSG00000123143.12	PKN1	protein_coding	0.190334	8.1867	0.0149204		ENSG00000219200.10	RNASEK	protein_coding	-0.113897	3.79923	0.999907
ENSG00000158526.7	TSR2	protein_coding	0.199699	4.52831	0.0155415		ENSG00000272368.2	RP4-605O3.4	antisense	-0.0891652	-0.250902	0.999907
ENSG00000159917.14	ZNF235	protein_coding	-0.330567	2.41136	0.0199198		ENSG00000230385.1	AC012507.4	antisense	0.0723985	-0.207159	0.999907
ENSG00000079999.13	KEAP1	protein_coding	0.157226	5.12505	0.014874		ENSG00000100068.11	LRP5L	protein_coding	-0.114622	3.525	0.999907
ENSG00000113263.12	ITK	protein_coding	-0.299143	6.80485	0.0143989		ENSG00000237248.4	LINC00987	lincRNA	-0.178339	1.68918	0.999907
ENSG00000101421.3	CHMP4B	protein_coding	0.235954	7.23095	0.0145843		ENSG00000196498.13	NCOR2	protein_coding	-0.107663	7.92969	0.999907
ENSG00000170142.11	UBE2E1	protein_coding	0.213375	4.67872	0.0155243		ENSG00000100764.13	PSMC1	protein_coding	0.0874508	4.2925	0.999907
ENSG00000166797.10	FAM96A	protein_coding	0.183815	4.49085	0.0158392		ENSG00000253347.1	CTD-2026D20.2	antisense	-0.0920264	-0.25508	0.999907
ENSG00000178104.19	PDE4DIP	protein_coding	-0.231966	4.18376	0.0165157		ENSG00000129250.11	KIF1C	protein_coding	-0.0899841	5.66396	0.999907
ENSG00000141503.15	MINK1	protein_coding	-0.147327	8.00022	0.0149996		ENSG00000174177.12	CTU2	protein_coding	-0.109306	3.26495	0.999907
ENSG00000141582.14	CBX4	protein_coding	-0.141137	6.20824	0.0145843		ENSG00000273265.1	RP11-353K11.1	lincRNA	0.00267718	-0.589757	0.999907
ENSG00000185361.8	TNFAIP8L1	protein_coding	0.201534	4.6218	0.0155867		ENSG00000056972.18	TRAF3IP2	protein_coding	0.0975324	3.53669	0.999907
ENSG00000110583.12	NAA40	protein_coding	-0.18887	5.06498	0.0152421		ENSG00000067113.16	PPAP2A	protein_coding	0.131645	1.30849	0.999907
ENSG00000172375.12	C2CD2L	protein_coding	0.156543	6.28874	0.0145843		ENSG00000260228.5	RP11-483P21.2	antisense	-0.0715025	0.0729994	0.999907
ENSG00000103657.13	HERC1	protein_coding	-0.185139	7.2218	0.0147108		ENSG00000230424.1	RP1-43E13.2	antisense	-0.0766403	-0.148149	0.999907
ENSG00000108039.17	XPNPEP1	protein_coding	0.150293	5.31705	0.0148995		ENSG00000165416.14	SUGT1	protein_coding	-0.0935369	4.77647	0.999907
ENSG00000008018.8	PSMB1	protein_coding	0.146586	6.2673	0.014637		ENSG00000116560.10	SFPQ	protein_coding	-0.0567922	7.90504	0.999907
ENSG00000213199.7	ASIC3	protein_coding	-0.308763	2.88015	0.0192886		ENSG00000272625.1	RP11-737O24.5	antisense	0.10305	0.388647	0.999907
ENSG00000155962.12	CLIC2	protein_coding	0.424169	1.69075	0.0223426		ENSG00000276997.4	RP11-378J18.9	lincRNA	0.0114364	-0.408553	0.999907
ENSG00000215790.6	SLC35E2	protein_coding	-0.398881	2.96679	0.019458		ENSG00000144036.14	EXOC6B	protein_coding	-0.112665	2.75238	0.999907
ENSG00000105327.15	BBC3	protein_coding	-0.242744	5.53976	0.0150649		ENSG00000143554.13	SLC27A3	protein_coding	-0.136573	6.16783	0.999907
ENSG00000108405.3	P2RX1	protein_coding	0.291384	6.77273	0.0147759		ENSG00000075188.8	NUP37	protein_coding	-0.115119	2.33821	0.999907
ENSG00000108622.10	ICAM2	protein_coding	0.220854	6.0912	0.0148057		ENSG00000259092.1	TRAV30	TR_V_gene	0.0638495	-0.4205	0.999907
ENSG00000118707.9	TGIF2	protein_coding	0.152874	5.05912	0.0154677		ENSG00000258511.1	RP11-61O1.2	lincRNA	-0.065664	-0.345257	0.999907
ENSG00000157796.17	WDR19	protein_coding	-0.277817	3.59369	0.0181456		ENSG00000137502.9	RAB30	protein_coding	0.162176	3.41119	0.999907
ENSG00000181192.11	DHTKD1	protein_coding	-0.193392	5.26598	0.0155415		ENSG00000167315.17	ACAA2	protein_coding	0.115106	4.30403	0.999907
ENSG00000164125.15	FAM198B	protein_coding	0.423102	4.43165	0.0163082		ENSG00000090674.15	MCOLN1	protein_coding	-0.149802	6.01974	0.999907
ENSG00000169020.9	ATP5I	protein_coding	0.271969	5.24011	0.0153771		ENSG00000277728.1	RP11-143K11.7	antisense	-0.0410632	-0.451103	0.999907
ENSG00000221978.11	CCNL2	protein_coding	-0.123466	7.92389	0.015383		ENSG00000229043.2	AC091729.9	antisense	0.130729	0.973216	0.999907
ENSG00000125454.11	SLC25A19	protein_coding	0.218701	3.26386	0.0185195		ENSG00000163521.15	GLB1L	protein_coding	-0.148231	1.63171	0.999907
ENSG00000167969.12	ECI1	protein_coding	0.222594	4.12871	0.0167711		ENSG00000146707.14	POMZP3	protein_coding	0.136736	2.89743	0.999907
ENSG00000132199.18	ENOSF1	protein_coding	-0.294251	4.84654	0.0161497		ENSG00000272953.1	RP11-1275H24.2	lincRNA	-0.106817	0.290859	0.999907
ENSG00000090776.5	EFNB1	protein_coding	0.230279	3.43155	0.018058		ENSG00000272506.1	RP4-535B20.4	lincRNA	0.0666129	-0.07984	0.999907
ENSG00000100084.14	HIRA	protein_coding	0.211259	4.05112	0.0172548		ENSG00000272821.1	CTA-384D8.36	antisense	-0.131422	1.61181	0.999907
ENSG00000160058.18	BSDC1	protein_coding	-0.112109	6.46188	0.0150649		ENSG00000110171.18	TRIM3	protein_coding	-0.0885283	4.0424	0.999907
ENSG00000088387.17	DOCK9	protein_coding	-0.335335	4.86483	0.0161784		ENSG00000197362.13	ZNF786	protein_coding	-0.103855	3.32728	0.999907
ENSG00000115289.12	PCGF1	protein_coding	0.201555	3.72718	0.0177672		ENSG00000126467.10	TSKS	protein_coding	-0.168443	0.931812	0.999907
ENSG00000239305.6	RNF103	protein_coding	-0.231489	4.75654	0.0165138		ENSG00000109814.11	UGDH	protein_coding	0.109592	2.6014	0.999907
ENSG00000117632.20	STMN1	protein_coding	0.287447	3.94635	0.0174073		ENSG00000219626.8	FAM228B	protein_coding	-0.122833	2.3437	0.999907
ENSG00000038219.12	BOD1L1	protein_coding	-0.311772	7.50586	0.0153717		ENSG00000255569.1	TRAV1-1	TR_V_gene	0.086026	-0.341267	0.999907
ENSG00000143390.17	RFX5	protein_coding	0.172564	5.80265	0.0153771		ENSG00000232645.5	LINC01431	lincRNA	0.023566	-0.465174	0.999907
ENSG00000119632.3	IFI27L2	protein_coding	0.295955	3.97859	0.0173051		ENSG00000175216.14	CKAP5	protein_coding	-0.091895	5.15854	0.999907
ENSG00000170322.14	NFRKB	protein_coding	-0.145702	5.53756	0.0156376		ENSG00000271941.1	RP11-188P20.3	antisense	-0.080721	-0.0327127	0.999907
ENSG00000113749.6	HRH2	protein_coding	-0.400657	5.78503	0.0155867		ENSG00000164821.4	DEFA4	protein_coding	0.340256	1.10621	0.999907
ENSG00000095397.13	DFNB31	protein_coding	-0.369148	3.2268	0.0194159		ENSG00000260910.1	LINC00565	lincRNA	0.177693	2.46306	0.999907
ENSG00000089012.14	SIRPG	protein_coding	-0.267853	4.88218	0.0163786		ENSG00000031698.12	SARS	protein_coding	-0.080549	6.24426	0.999907
ENSG00000100243.20	CYB5R3	protein_coding	0.227638	7.38886	0.0156831		ENSG00000274370.1	AC144831.3	lincRNA	-0.147476	0.554082	0.999907
ENSG00000162430.16	SEPN1	protein_coding	0.184141	6.04643	0.0154256		ENSG00000055118.14	KCNH2	protein_coding	0.186426	3.07517	0.999907
ENSG00000135842.16	FAM129A	protein_coding	-0.397883	9.29952	0.0165138		ENSG00000169750.8	RAC3	protein_coding	-0.131497	0.484356	0.999907
ENSG00000112312.9	GMNN	protein_coding	0.376382	1.39637	0.024302		ENSG00000149658.17	YTHDF1	protein_coding	-0.0528323	5.60785	0.999907
ENSG00000140090.17	SLC24A4	protein_coding	0.31226	6.07996	0.0155633		ENSG00000136560.13	TANK	protein_coding	0.136748	5.76664	0.999907
ENSG00000213563.6	C8orf82	protein_coding	0.24734	4.18272	0.0174616		ENSG00000269403.1	CTD-2616J11.11	protein_coding	-0.0503763	-0.598784	0.999907
ENSG00000065526.10	SPEN	protein_coding	-0.218116	7.83527	0.0160487		ENSG00000115540.14	MOB4	protein_coding	-0.163298	2.77897	0.999907
ENSG00000177556.11	ATOX1	protein_coding	0.250311	3.71534	0.0183883		ENSG00000158406.3	HIST1H4H	protein_coding	0.163687	1.30948	0.999907
ENSG00000164713.9	BRI3	protein_coding	0.287024	7.83978	0.0161497		ENSG00000180767.9	CHST13	protein_coding	-0.270919	3.10076	0.999907
ENSG00000176485.10	PLA2G16	protein_coding	0.355907	2.58579	0.0213246		ENSG00000250317.8	SMIM20	protein_coding	0.102482	2.96019	0.999907
ENSG00000196083.9	IL1RAP	protein_coding	-0.490246	5.69379	0.0161497		ENSG00000227603.1	RP11-165J3.6	antisense	-0.124073	0.34489	0.999907
ENSG00000237172.3	B3GNT9	protein_coding	-0.275202	3.1188	0.02034		ENSG00000162441.11	LZIC	protein_coding	0.0932161	3.50194	0.999907
ENSG00000146426.17	TIAM2	protein_coding	-0.415664	3.3101	0.0207328		ENSG00000100079.6	LGALS2	protein_coding	-0.240317	4.37184	0.999907
ENSG00000144746.6	ARL6IP5	protein_coding	0.1698	7.05922	0.0158789		ENSG00000166532.15	RIMKLB	protein_coding	-0.143622	3.26824	0.999907
ENSG00000131389.16	SLC6A6	protein_coding	-0.285894	9.09265	0.0167458		ENSG00000170469.10	SPATA24	protein_coding	0.0722194	-0.0246762	0.999907
ENSG00000164466.12	SFXN1	protein_coding	-0.216607	4.5685	0.0172548		ENSG00000205664.10	RP11-706O15.1	lincRNA	-0.11801	2.64194	0.999907
ENSG00000172594.12	SMPDL3A	protein_coding	0.405513	2.22346	0.0230159		ENSG00000101868.10	POLA1	protein_coding	-0.114628	2.6262	0.999907
ENSG00000103152.11	MPG	protein_coding	0.209732	5.07172	0.0165742		ENSG00000101220.17	C20orf27	protein_coding	-0.149914	5.19217	0.999907
ENSG00000175470.18	PPP2R2D	protein_coding	-0.110128	5.56045	0.0163352		ENSG00000234705.1	HMGA1P4	antisense	-0.0147617	-0.26751	0.999907
ENSG00000168661.14	ZNF30	protein_coding	-0.343361	1.62763	0.0246988		ENSG00000268713.1	CTC-444N24.8	lincRNA	0.128084	1.96476	0.999907
ENSG00000122188.12	LAX1	protein_coding	-0.300204	4.29796	0.0179138		ENSG00000101445.9	PPP1R16B	protein_coding	0.104285	5.83107	0.999907
ENSG00000101109.11	STK4	protein_coding	-0.18765	8.28672	0.0167322		ENSG00000147099.19	HDAC8	protein_coding	-0.0993306	2.67296	0.999907
ENSG00000230257.1	NFE4	antisense	-0.504307	3.29077	0.0211152		ENSG00000132768.13	DPH2	protein_coding	-0.0985556	4.53329	0.999907
ENSG00000160111.12	CPAMD8	protein_coding	-0.371743	3.43244	0.0201996		ENSG00000141741.11	MIEN1	protein_coding	-0.110758	5.20756	0.999907
ENSG00000135249.7	RINT1	protein_coding	-0.243948	3.81558	0.0191642		ENSG00000247271.6	ZBED5-AS1	antisense	0.113743	2.68002	0.999907
ENSG00000187912.11	CLEC17A	protein_coding	-0.397762	3.07488	0.0214966		ENSG00000211713.3	TRBV6-4	TR_V_gene	0.0398559	-0.193778	0.999907
ENSG00000106714.17	CNTNAP3	protein_coding	-1.12589	3.53092	0.0240274		ENSG00000253549.5	CA3-AS1	antisense	-0.0271446	-0.02195	0.999907
ENSG00000263327.6	TAPT1-AS1	antisense	-0.298063	2.48022	0.02335		ENSG00000214193.9	SH3D21	protein_coding	0.136728	2.83475	0.999907
ENSG00000123353.9	ORMDL2	protein_coding	0.232271	3.96101	0.0188893		ENSG00000253476.1	RP11-395I14.2	lincRNA	-0.0309058	-0.534007	0.999907
ENSG00000229474.6	PATL2	protein_coding	-0.22705	5.28067	0.0168623		ENSG00000258082.1	RP11-443B7.3	lincRNA	-0.0704754	-0.0169947	0.999907
ENSG00000180871.7	CXCR2	protein_coding	-0.351316	10.5136	0.0182797		ENSG00000100568.10	VTI1B	protein_coding	-0.138726	6.17126	0.999907
ENSG00000168329.13	CX3CR1	protein_coding	0.353515	7.5568	0.0168763		ENSG00000271011.1	RP11-171I2.5	antisense	0.0874732	-0.15276	0.999907
ENSG00000101608.12	MYL12A	protein_coding	0.169882	8.29827	0.0171444		ENSG00000281358.1	RASSF1-AS1	antisense	-0.0851234	-0.134795	0.999907
ENSG00000123131.12	PRDX4	protein_coding	0.310244	2.89108	0.0213246		ENSG00000123689.5	G0S2	protein_coding	-0.225182	1.34626	0.999907
ENSG00000205885.7	C1RL-AS1	antisense	-0.289391	3.72749	0.0194374		ENSG00000279141.3	LINC01451	lincRNA	-0.161095	2.29465	0.999907
ENSG00000152270.8	PDE3B	protein_coding	-0.34596	5.8534	0.0167666		ENSG00000146872.17	TLK2	protein_coding	0.0725538	4.87371	0.999907
ENSG00000270164.1	LINC01480	lincRNA	-0.411395	1.48041	0.0265552		ENSG00000198668.10	CALM1	protein_coding	-0.0570905	8.3019	0.999907
ENSG00000197063.10	MAFG	protein_coding	0.194611	5.03583	0.0172548		ENSG00000116954.7	RRAGC	protein_coding	0.139435	3.8408	0.999907
ENSG00000159593.14	NAE1	protein_coding	-0.258052	4.04841	0.0191713		ENSG00000179526.16	SHARPIN	protein_coding	-0.176999	7.34957	0.999907
ENSG00000011198.7	ABHD5	protein_coding	-0.357905	5.44736	0.0173098		ENSG00000211809.2	TRAV27	TR_V_gene	-0.0978132	0.127355	0.999907
ENSG00000126464.13	PRR12	protein_coding	-0.224128	7.09935	0.0168076		ENSG00000082068.8	WDR70	protein_coding	-0.0814899	3.89189	0.999907
ENSG00000066739.11	ATG2B	protein_coding	-0.301865	5.37568	0.0172548		ENSG00000254911.3	SCARNA9	antisense	-0.160098	0.325882	0.999907
ENSG00000254999.3	BRK1	protein_coding	0.202883	6.19429	0.016716		ENSG00000265393.1	CTD-2517M22.17	antisense	-0.0810336	-0.243244	0.999907
ENSG00000125995.15	ROMO1	protein_coding	0.292299	3.91567	0.0193615		ENSG00000166347.18	CYB5A	protein_coding	0.122844	3.05702	0.999907
ENSG00000118058.20	KMT2A	protein_coding	-0.262932	6.99538	0.0168535		ENSG00000275180.1	RP11-631N16.4	lincRNA	-0.114938	0.724693	0.999907
ENSG00000204424.9	LY6G6F	protein_coding	0.607365	0.296723	0.0274537		ENSG00000090273.13	NUDC	protein_coding	-0.0948055	5.61018	0.999907
ENSG00000258441.1	LINC00641	processed_transcript	-0.306898	3.90781	0.0198284		ENSG00000060642.10	PIGV	protein_coding	-0.078256	3.76296	0.999907
ENSG00000100075.9	SLC25A1	protein_coding	0.253593	5.31836	0.0172548		ENSG00000197147.12	LRRC8B	protein_coding	0.142672	3.37035	0.999907
ENSG00000116874.11	WARS2	protein_coding	0.280823	2.08825	0.0243852		ENSG00000234127.8	TRIM26	protein_coding	-0.0887799	6.18263	0.999907
ENSG00000125740.13	FOSB	protein_coding	-0.597381	2.39736	0.0240742		ENSG00000203710.10	CR1	protein_coding	0.21971	7.19089	0.999907
ENSG00000114554.11	PLXNA1	protein_coding	-0.24999	3.99552	0.0193615		ENSG00000106069.20	CHN2	protein_coding	-0.122648	2.78413	0.999907
ENSG00000179909.15	ZNF154	protein_coding	-0.536159	3.02149	0.0229535		ENSG00000256271.1	CACNA1C-AS2	antisense	-0.118997	0.788658	0.999907
ENSG00000171291.8	ZNF439	protein_coding	-0.354616	3.29968	0.0213654		ENSG00000105649.9	RAB3A	protein_coding	0.122802	1.5951	0.999907
ENSG00000250479.8	CHCHD10	protein_coding	0.257163	5.23037	0.0173482		ENSG00000109220.10	CHIC2	protein_coding	0.109314	4.4147	0.999907
ENSG00000179958.8	DCTPP1	protein_coding	0.267785	3.10321	0.0214143		ENSG00000165131.6	C7orf34	protein_coding	0.165744	0.794555	0.999907
ENSG00000162377.5	COA7	protein_coding	0.286809	2.11199	0.0243515		ENSG00000159579.13	RSPRY1	protein_coding	-0.0805833	4.69564	0.999907
ENSG00000110713.15	NUP98	protein_coding	-0.18768	7.06723	0.0170087		ENSG00000211667.2	IGLV3-12	IG_V_gene	0.243053	-0.199598	0.999907
ENSG00000164442.9	CITED2	protein_coding	0.128815	5.9592	0.0170023		ENSG00000272540.1	XXbac-BPG252P9.9	antisense	0.0635904	-0.0234845	0.999907
ENSG00000039650.9	PNKP	protein_coding	-0.140875	6.34262	0.0170023		ENSG00000100949.14	RABGGTA	protein_coding	-0.0990042	5.35867	0.999907
ENSG00000117984.12	CTSD	protein_coding	0.274008	8.92447	0.018231		ENSG00000211816.2	TRAV38-1	TR_V_gene	-0.0146921	-0.493236	0.999907
ENSG00000148110.15	HIATL1	protein_coding	0.290274	5.90867	0.0171788		ENSG00000136631.12	VPS45	protein_coding	-0.0771544	4.47621	0.999907
ENSG00000128731.15	HERC2	protein_coding	-0.264191	5.55601	0.0173482		ENSG00000211802.3	TRAV22	TR_V_gene	-0.126412	0.398135	0.999907
ENSG00000124570.17	SERPINB6	protein_coding	0.247093	5.7968	0.017225		ENSG00000228201.1	AL022341.3	antisense	-0.00868331	-0.244353	0.999907
ENSG00000260929.1	RP11-327F22.1	antisense	0.458855	0.951952	0.0280363		ENSG00000168282.5	MGAT2	protein_coding	0.0828301	4.94839	0.999907
ENSG00000154845.15	PPP4R1	protein_coding	-0.289164	6.99424	0.0172149		ENSG00000229591.1	RP5-981O7.2	antisense	-0.0112652	-0.184784	0.999907
ENSG00000161277.10	THAP8	protein_coding	0.267658	2.2769	0.0245637		ENSG00000166582.9	CENPV	protein_coding	0.122697	2.32402	0.999907
ENSG00000258476.5	RP11-76E17.3	lincRNA	-0.667313	0.933648	0.0287673		ENSG00000226862.1	RP11-569A11.1	antisense	-0.0106322	-0.0099343	0.999907
ENSG00000276649.1	RP5-858L17.1	antisense	-0.446562	2.10357	0.0266877		ENSG00000145247.11	OCIAD2	protein_coding	0.116157	3.65208	0.999907
ENSG00000136770.10	DNAJC1	protein_coding	0.225602	3.95016	0.0199987		ENSG00000131781.12	FMO5	protein_coding	-0.124806	1.93826	0.999907
ENSG00000143443.9	C1orf56	protein_coding	-0.366358	1.95544	0.0266763		ENSG00000262332.1	RP11-517A5.7	antisense	-0.12966	0.345745	0.999907
ENSG00000169715.14	MT1E	protein_coding	0.604893	0.362839	0.0288156		ENSG00000151445.15	VIPAS39	protein_coding	-0.0702412	4.39792	0.999907
ENSG00000266338.6	NBPF15	protein_coding	-0.343286	4.50029	0.019473		ENSG00000173163.10	COMMD1	protein_coding	0.117147	2.59664	0.999907
ENSG00000106266.8	SNX8	protein_coding	0.214097	4.15683	0.019644		ENSG00000176919.11	C8G	protein_coding	-0.0981789	-0.00932493	0.999907
ENSG00000226696.5	LENG8-AS1	antisense	-0.331966	2.41816	0.025053		ENSG00000160049.11	DFFA	protein_coding	-0.0715844	4.66644	0.999907
ENSG00000125648.14	SLC25A23	protein_coding	-0.280973	3.96297	0.0201376		ENSG00000263528.7	IKBKE	protein_coding	-0.0918387	5.56958	0.999907
ENSG00000231925.11	TAPBP	protein_coding	0.191154	9.65073	0.0192717		ENSG00000122543.10	OCM	protein_coding	-0.121594	1.03163	0.999907
ENSG00000152457.17	DCLRE1C	protein_coding	0.223628	4.57966	0.0192446		ENSG00000148334.14	PTGES2	protein_coding	-0.091293	5.33423	0.999907
ENSG00000134698.10	AGO4	protein_coding	-0.276798	7.51771	0.0179584		ENSG00000229180.5	GS1-124K5.11	lincRNA	-0.0794819	4.83883	0.999907
ENSG00000106245.9	BUD31	protein_coding	0.209545	5.43077	0.0182797		ENSG00000196605.7	ZNF846	protein_coding	-0.116221	2.21989	0.999907
ENSG00000074800.13	ENO1	protein_coding	0.196764	8.58252	0.0188765		ENSG00000149091.15	DGKZ	protein_coding	-0.0784708	8.97311	0.999907
ENSG00000162174.12	ASRGL1	protein_coding	0.339452	3.33666	0.0219876		ENSG00000142794.18	NBPF3	protein_coding	0.155119	2.68585	0.999907
ENSG00000008710.17	PKD1	protein_coding	-0.211562	6.80587	0.0179126		ENSG00000088827.12	SIGLEC1	protein_coding	-0.462887	4.71541	0.999907
ENSG00000168056.14	LTBP3	protein_coding	-0.262321	7.67617	0.0182818		ENSG00000152219.4	ARL14EP	protein_coding	0.107244	4.17119	0.999907
ENSG00000142684.7	ZNF593	protein_coding	0.342186	2.45188	0.0246195		ENSG00000165140.9	FBP1	protein_coding	-0.170536	4.61314	0.999907
ENSG00000186056.9	MATN1-AS1	antisense	-0.361881	2.19037	0.0262516		ENSG00000093000.18	NUP50	protein_coding	0.112116	7.11076	0.999907
ENSG00000178057.14	NDUFAF3	protein_coding	0.214913	5.40089	0.0183693		ENSG00000241764.3	AC002467.7	antisense	-0.138636	1.08014	0.999907
ENSG00000105556.10	MIER2	protein_coding	0.19601	4.48225	0.0195379		ENSG00000197180.2	CH17-340M24.3	lincRNA	-0.0804189	0.0379924	0.999907
ENSG00000115486.11	GGCX	protein_coding	-0.142463	4.64984	0.019458		ENSG00000275210.1	AC008984.2	processed_transcript	-0.220985	2.26053	0.999907
ENSG00000160271.14	RALGDS	protein_coding	-0.19255	6.84614	0.0181967		ENSG00000057657.14	PRDM1	protein_coding	0.134706	5.84745	0.999907
ENSG00000174989.12	FBXW8	protein_coding	-0.263236	3.87121	0.0213774		ENSG00000144134.18	RABL2A	protein_coding	-0.0930156	3.99022	0.999907
ENSG00000273356.1	RP11-804H8.6	lincRNA	0.287616	1.92427	0.0273679		ENSG00000165501.16	LRR1	protein_coding	-0.105901	2.35374	0.999907
ENSG00000198502.5	HLA-DRB5	protein_coding	0.765216	5.58918	0.018879		ENSG00000244701.1	RP5-894A10.2	antisense	-0.144276	2.50702	0.999907
ENSG00000130699.16	TAF4	protein_coding	-0.204859	5.18925	0.0191991		ENSG00000138750.14	NUP54	protein_coding	-0.119918	3.75713	0.999907
ENSG00000217128.11	FNIP1	protein_coding	-0.344653	5.8866	0.0186469		ENSG00000228703.1	RP5-1160K1.6	antisense	-0.0623378	-0.0808618	0.999907
ENSG00000103591.12	AAGAB	protein_coding	0.180023	4.56473	0.0197955		ENSG00000166579.15	NDEL1	protein_coding	0.124446	7.21797	0.999907
ENSG00000237945.7	LINC00649	antisense	-0.310517	5.12309	0.0191713		ENSG00000114315.3	HES1	protein_coding	-0.152179	1.32043	0.999907
ENSG00000178038.16	ALS2CL	protein_coding	-0.296009	5.0299	0.019239		ENSG00000147174.11	ACRC	protein_coding	0.113672	2.79931	0.999907
ENSG00000131653.12	TRAF7	protein_coding	0.122631	6.41888	0.0183792		ENSG00000237485.5	SGOL1-AS1	antisense	0.0698315	-0.114811	0.999907
ENSG00000213085.9	CFAP45	protein_coding	-0.586319	2.61399	0.0255477		ENSG00000256690.1	RP11-727F15.9	antisense	-0.00487616	-0.0588554	0.999907
ENSG00000134222.16	PSRC1	protein_coding	0.293231	3.17959	0.0229946		ENSG00000275638.1	RP11-16E23.5	antisense	-0.0922135	0.167288	0.999907
ENSG00000144283.21	PKP4	protein_coding	-0.231708	4.3148	0.0209706		ENSG00000173621.8	LRFN4	protein_coding	-0.124085	3.16471	0.999907
ENSG00000053254.15	FOXN3	protein_coding	-0.172415	6.97117	0.0185749		ENSG00000272256.1	RP11-489E7.4	antisense	-0.141296	0.481703	0.999907
ENSG00000196154.11	S100A4	protein_coding	0.314782	8.72159	0.0195287		ENSG00000115138.10	POMC	protein_coding	-0.186243	1.41044	0.999907
ENSG00000163534.14	FCRL1	protein_coding	-0.508187	5.19936	0.0197787		ENSG00000164708.5	PGAM2	protein_coding	0.109922	0.425531	0.999907
ENSG00000173801.16	JUP	protein_coding	0.52467	5.13965	0.0189643		ENSG00000182578.13	CSF1R	protein_coding	-0.153328	7.6466	0.999907
ENSG00000164506.14	STXBP5	protein_coding	-0.342871	5.42232	0.0194159		ENSG00000019582.14	CD74	protein_coding	-0.113818	11.5453	0.999907
ENSG00000057663.12	ATG5	protein_coding	0.205526	3.91706	0.0216175		ENSG00000266490.1	CTD-2349P21.9	lincRNA	0.100697	0.077684	0.999907
ENSG00000137070.17	IL11RA	protein_coding	-0.20949	6.15875	0.0187077		ENSG00000272148.1	RP11-195B17.1	antisense	-0.0362547	-0.0474506	0.999907
ENSG00000204525.14	HLA-C	protein_coding	0.267312	12.2718	0.022241		ENSG00000243926.1	TIPARP-AS1	antisense	-0.0835139	-0.0111544	0.999907
ENSG00000171310.10	CHST11	protein_coding	-0.210515	7.49124	0.0189972		ENSG00000271141.1	RP11-171I2.4	lincRNA	-0.0447263	0.0500159	0.999907
ENSG00000035115.21	SH3YL1	protein_coding	-0.291884	4.32823	0.0212521		ENSG00000275111.4	ZNF2	protein_coding	-0.0914032	2.60299	0.999907
ENSG00000129657.14	SEC14L1	protein_coding	-0.260353	9.37552	0.0201293		ENSG00000211780.3	TRAV6	TR_V_gene	0.105068	-0.0245806	0.999907
ENSG00000131051.20	RBM39	protein_coding	-0.158741	8.2132	0.019458		ENSG00000104918.7	RETN	protein_coding	-0.284872	2.77339	0.999907
ENSG00000132680.10	KIAA0907	protein_coding	-0.189585	5.79174	0.0191713		ENSG00000141002.18	TCF25	protein_coding	-0.0680297	7.65696	0.999907
ENSG00000139714.12	MORN3	protein_coding	-0.314241	2.91457	0.0248961		ENSG00000211815.3	TRAV36DV7	TR_V_gene	0.00896536	-0.314223	0.999907
ENSG00000177628.15	GBA	protein_coding	0.223609	5.56205	0.0193044		ENSG00000269051.5	CTD-2245F17.3	lincRNA	0.129769	1.12237	0.999907
ENSG00000178028.13	DMAP1	protein_coding	-0.143487	5.95257	0.019105		ENSG00000225938.1	RP4-575N6.4	antisense	-0.0378496	-0.187483	0.999907
ENSG00000139645.9	ANKRD52	protein_coding	-0.147278	6.4247	0.0189972		ENSG00000213373.7	LINC00671	lincRNA	0.191114	1.60966	0.999907
ENSG00000175265.17	GOLGA8A	protein_coding	-0.368315	5.60823	0.0193749		ENSG00000272807.1	RP11-260M2.1	antisense	-0.086106	0.244327	0.999907
ENSG00000142156.14	COL6A1	protein_coding	-0.458169	2.91886	0.0253296		ENSG00000100147.13	CCDC134	protein_coding	-0.12706	1.53643	0.999907
ENSG00000140326.12	CDAN1	protein_coding	-0.164161	4.55736	0.0207672		ENSG00000170634.12	ACYP2	protein_coding	-0.100629	2.39531	0.999907
ENSG00000124225.15	PMEPA1	protein_coding	-0.338018	2.50681	0.0270083		ENSG00000184515.10	BEX5	protein_coding	-0.0643924	-0.0492024	0.999907
ENSG00000198563.13	DDX39B	protein_coding	-0.101251	8.48332	0.0199198		ENSG00000224429.7	LINC00539	lincRNA	0.1014	0.56677	0.999907
ENSG00000162836.11	ACP6	protein_coding	-0.251219	3.44318	0.0238835		ENSG00000276234.4	TADA2A	protein_coding	0.0847464	3.56739	0.999907
ENSG00000164258.11	NDUFS4	protein_coding	0.256979	2.92461	0.0247526		ENSG00000105220.14	GPI	protein_coding	-0.104816	6.79058	0.999907
ENSG00000014641.17	MDH1	protein_coding	0.165885	4.79088	0.0202503		ENSG00000253210.1	RP11-809O17.1	antisense	-0.147711	1.32304	0.999907
ENSG00000075415.12	SLC25A3	protein_coding	0.110162	7.33132	0.0193972		ENSG00000164902.13	PHAX	protein_coding	-0.0736611	4.23184	0.999907
ENSG00000037757.13	MRI1	protein_coding	-0.184829	5.61705	0.0194159		ENSG00000116237.15	ICMT	protein_coding	-0.0782587	4.47264	0.999907
ENSG00000164253.12	WDR41	protein_coding	0.200008	3.68637	0.0229535		ENSG00000281538.1	RP4-669P10.20	lincRNA	-0.104945	0.247401	0.999907
ENSG00000132326.11	PER2	protein_coding	-0.233728	3.88415	0.0225025		ENSG00000007080.10	CCDC124	protein_coding	-0.145393	5.39169	0.999907
ENSG00000163521.15	GLB1L	protein_coding	0.401938	1.63171	0.0297948		ENSG00000170088.13	TMEM192	protein_coding	-0.09005	3.77527	0.999907
ENSG00000162408.10	NOL9	protein_coding	-0.190608	5.14019	0.0201944		ENSG00000248714.6	RP11-1079K10.3	lincRNA	0.0857576	0.115313	0.999907
ENSG00000265784.1	RP1-56K13.3	antisense	-0.854877	-0.280175	0.0312888		ENSG00000108984.13	MAP2K6	protein_coding	0.136629	2.75359	0.999907
ENSG00000165795.20	NDRG2	protein_coding	-0.247422	3.45224	0.0240742		ENSG00000232216.1	IGHV3-43	IG_V_gene	0.101483	-0.510603	0.999907
ENSG00000128245.14	YWHAH	protein_coding	0.157134	6.3256	0.0193972		ENSG00000260929.1	RP11-327F22.1	antisense	0.107863	0.951952	0.999907
ENSG00000242588.5	RP11-274B21.14	processed_transcript	-0.578993	1.66814	0.0306817		ENSG00000168884.14	TNIP2	protein_coding	-0.0815381	5.75473	0.999907
ENSG00000127838.13	PNKD	protein_coding	0.228428	5.54802	0.0197822		ENSG00000270956.1	RP11-65L3.4	antisense	0.0347061	-0.0566396	0.999907
ENSG00000135299.16	ANKRD6	protein_coding	-0.284187	2.76499	0.026629		ENSG00000063322.13	MED29	protein_coding	-0.0544724	5.68471	0.999907
ENSG00000105499.13	PLA2G4C	protein_coding	0.535198	2.51459	0.025053		ENSG00000198920.9	KIAA0753	protein_coding	0.0881835	3.87279	0.999907
ENSG00000048740.17	CELF2	protein_coding	-0.196187	8.65758	0.0204628		ENSG00000110031.12	LPXN	protein_coding	-0.0700211	6.22567	0.999907
ENSG00000164543.5	STK17A	protein_coding	-0.16417	6.00577	0.019644		ENSG00000156515.21	HK1	protein_coding	-0.116453	7.63823	0.999907
ENSG00000118855.18	MFSD1	protein_coding	0.203121	6.21543	0.0196055		ENSG00000157326.18	DHRS4	protein_coding	-0.143617	3.38513	0.999907
ENSG00000231551.6	RP11-495P10.1	lincRNA	-0.425163	0.937451	0.0324653		ENSG00000259813.1	RP5-1142A6.5	antisense	-0.0140335	-0.108927	0.999907
ENSG00000018610.13	CXorf56	protein_coding	0.195957	3.47824	0.0241535		ENSG00000254288.1	RP11-6I2.3	lincRNA	0.103883	0.213053	0.999907
ENSG00000242687.2	AC004893.11	antisense	-0.21405	3.22583	0.0248961		ENSG00000182183.14	FAM159A	protein_coding	-0.137143	3.62559	0.999907
ENSG00000142396.10	ERVK3-1	processed_transcript	-0.25245	4.32004	0.022244		ENSG00000140153.17	WDR20	protein_coding	0.0834517	4.43449	0.999907
ENSG00000157873.17	TNFRSF14	protein_coding	0.151884	8.72713	0.0209897		ENSG00000163930.9	BAP1	protein_coding	-0.0613501	6.50044	0.999907
ENSG00000259652.1	RP11-797A18.3	lincRNA	-0.665728	1.0116	0.0327997		ENSG00000267980.1	AC007292.6	antisense	-0.0817512	0.247866	0.999907
ENSG00000239779.6	WBP1	protein_coding	-0.190116	4.05301	0.0229666		ENSG00000237298.8	TTN-AS1	antisense	0.12563	4.33226	0.999907
ENSG00000197747.8	S100A10	protein_coding	0.253038	7.0939	0.0200212		ENSG00000132664.11	POLR3F	protein_coding	-0.0941215	2.93735	0.999907
ENSG00000115590.13	IL1R2	protein_coding	-0.455657	5.96086	0.0202568		ENSG00000158716.8	DUSP23	protein_coding	-0.130245	3.91305	0.999907
ENSG00000090924.14	PLEKHG2	protein_coding	-0.222499	5.67433	0.0200753		ENSG00000124608.4	AARS2	protein_coding	-0.103489	4.17695	0.999907
ENSG00000167566.16	NCKAP5L	protein_coding	0.222001	5.67478	0.0200576		ENSG00000232788.1	AC078883.3	antisense	0.136772	1.01239	0.999907
ENSG00000204852.15	TCTN1	protein_coding	-0.32518	3.84214	0.0243403		ENSG00000135245.9	HILPDA	protein_coding	0.0968136	0.596617	0.999907
ENSG00000183617.4	MRPL54	protein_coding	0.25087	4.15519	0.0223763		ENSG00000167394.12	ZNF668	protein_coding	-0.113083	3.34966	0.999907
ENSG00000115464.14	USP34	protein_coding	-0.21976	7.29233	0.0201031		ENSG00000267546.2	RP11-666A8.8	antisense	-0.0187301	-0.0133038	0.999907
ENSG00000148400.9	NOTCH1	protein_coding	-0.268605	9.11869	0.0213237		ENSG00000177058.11	SLC38A9	protein_coding	-0.114066	2.8605	0.999907
ENSG00000235245.1	RP11-122K13.12	antisense	-0.328232	2.81009	0.0268393		ENSG00000103932.11	RPAP1	protein_coding	-0.0951822	4.74519	0.999907
ENSG00000077380.15	DYNC1I2	protein_coding	0.154513	4.73992	0.0213311		ENSG00000268069.2	RP5-1057I20.4	antisense	-0.0875773	0.261939	0.999907
ENSG00000140948.11	ZCCHC14	protein_coding	-0.296286	4.01845	0.0235454		ENSG00000119231.10	SENP5	protein_coding	0.0757858	5.10836	0.999907
ENSG00000101052.12	IFT52	protein_coding	0.229246	3.37449	0.0243831		ENSG00000170175.10	CHRNB1	protein_coding	-0.104405	2.66159	0.999907
ENSG00000100027.14	YPEL1	protein_coding	-0.252317	4.67416	0.0217788		ENSG00000260286.3	C6orf229	protein_coding	0.0277145	-0.0559961	0.999907
ENSG00000137404.14	NRM	protein_coding	0.226163	4.43681	0.0222912		ENSG00000135074.15	ADAM19	protein_coding	0.137248	7.32851	0.999907
ENSG00000170919.15	TPT1-AS1	antisense	-0.223807	5.06491	0.0212448		ENSG00000132832.9	LINC01260	antisense	-0.112144	0.58602	0.999907
ENSG00000100207.18	TCF20	protein_coding	-0.171843	6.30682	0.0201716		ENSG00000139625.12	MAP3K12	protein_coding	-0.0883738	5.01395	0.999907
ENSG00000172123.12	SLFN12	protein_coding	0.348444	2.72617	0.0268393		ENSG00000243696.4	RP5-966M1.6	protein_coding	-0.106078	2.93695	0.999907
ENSG00000068394.10	GPKOW	protein_coding	0.183911	4.43676	0.0223399		ENSG00000140400.14	MAN2C1	protein_coding	-0.0979102	7.55629	0.999907
ENSG00000104738.16	MCM4	protein_coding	0.310942	3.17352	0.0252657		ENSG00000196372.12	ASB13	protein_coding	-0.109059	3.3989	0.999907
ENSG00000101843.18	PSMD10	protein_coding	0.220702	3.47634	0.0250401		ENSG00000267254.5	ZNF790-AS1	antisense	-0.0353987	0.0167975	0.999907
ENSG00000111846.15	GCNT2	protein_coding	0.30918	2.428	0.0286781		ENSG00000269893.6	SNHG8	lincRNA	-0.141243	4.39269	0.999907
ENSG00000124313.12	IQSEC2	protein_coding	0.28463	4.21829	0.0232155		ENSG00000232940.5	HCG25	antisense	0.103671	0.484506	0.999907
ENSG00000003249.13	DBNDD1	protein_coding	-0.42628	2.30887	0.0303662		ENSG00000240583.10	AQP1	protein_coding	-0.207066	1.91388	0.999907
ENSG00000109184.14	DCUN1D4	protein_coding	-0.264139	3.38545	0.0259608		ENSG00000196924.14	FLNA	protein_coding	-0.102841	11.2475	0.999907
ENSG00000204231.10	RXRB	protein_coding	-0.121468	6.86113	0.0207966		ENSG00000272990.1	RP11-305K5.1	antisense	0.0521899	0.0421626	0.999907
ENSG00000196781.13	TLE1	protein_coding	-0.282784	3.40977	0.0258509		ENSG00000175806.14	MSRA	protein_coding	-0.123995	3.99499	0.999907
ENSG00000112624.12	GLTSCR1L	protein_coding	-0.210058	5.96685	0.0209897		ENSG00000006695.10	COX10	protein_coding	-0.0943709	3.27811	0.999907
ENSG00000171202.6	TMEM126A	protein_coding	0.294153	2.1065	0.0303696		ENSG00000166529.14	ZSCAN21	protein_coding	-0.101504	2.09681	0.999907
ENSG00000157107.13	FCHO2	protein_coding	-0.445718	4.28586	0.0240479		ENSG00000197054.11	ZNF763	protein_coding	-0.132273	1.57633	0.999907
ENSG00000090316.15	MAEA	protein_coding	-0.18529	7.10834	0.0209897		ENSG00000197696.9	NMB	protein_coding	0.111954	0.80467	0.999907
ENSG00000139832.4	RAB20	protein_coding	0.44846	3.2729	0.0265587		ENSG00000163751.3	CPA3	protein_coding	-0.171195	2.5006	0.999907
ENSG00000198625.12	MDM4	protein_coding	-0.228081	7.1929	0.0211824		ENSG00000095319.14	NUP188	protein_coding	-0.0800034	5.96631	0.999907
ENSG00000106617.13	PRKAG2	protein_coding	0.186709	5.25335	0.0217838		ENSG00000102010.14	BMX	protein_coding	0.234354	1.60889	0.999907
ENSG00000197992.6	CLEC9A	protein_coding	-0.558196	1.7688	0.0335559		ENSG00000115274.14	INO80B	protein_coding	0.0954505	0.857342	0.999907
ENSG00000164051.13	CCDC51	protein_coding	0.299512	1.86266	0.0314413		ENSG00000253239.1	IGLVI-70	IG_V_pseudogene	-0.0679613	-0.962893	0.999907
ENSG00000075624.13	ACTB	protein_coding	0.18837	13.0732	0.0254004		ENSG00000185905.3	C16orf54	protein_coding	0.0877511	8.21816	0.999907
ENSG00000167977.8	KCTD5	protein_coding	0.13674	5.09033	0.0222049		ENSG00000237476.1	XXbac-B135H6.15	lincRNA	0.0159524	0.0972348	0.999907
ENSG00000167642.12	SPINT2	protein_coding	0.208184	5.4498	0.0215532		ENSG00000198056.13	PRIM1	protein_coding	-0.111582	2.05793	0.999907
ENSG00000167202.11	TBC1D2B	protein_coding	0.155054	6.55967	0.0211824		ENSG00000109943.8	CRTAM	protein_coding	-0.132948	2.93432	0.999907
ENSG00000196712.16	NF1	protein_coding	-0.247849	4.8394	0.0229516		ENSG00000164168.7	TMEM184C	protein_coding	-0.0934477	4.34037	0.999907
ENSG00000100209.9	HSCB	protein_coding	0.268583	2.26331	0.0301891		ENSG00000166896.7	XRCC6BP1	protein_coding	0.117444	1.88411	0.999907
ENSG00000141349.8	G6PC3	protein_coding	0.238243	3.94675	0.0242988		ENSG00000070761.7	CFAP20	protein_coding	0.0794727	3.7346	0.999907
ENSG00000268069.2	RP5-1057I20.4	antisense	-0.567212	0.261939	0.0355532		ENSG00000147586.9	MRPS28	protein_coding	0.0807737	0.492193	0.999907
ENSG00000009790.14	TRAF3IP3	protein_coding	-0.129488	8.28555	0.0222678		ENSG00000274641.1	HIST1H2BO	protein_coding	0.0744783	0.888251	0.999907
ENSG00000118007.12	STAG1	protein_coding	-0.193149	5.06306	0.0225847		ENSG00000259719.5	RP11-930O11.1	lincRNA	-0.0827961	0.42056	0.999907
ENSG00000166165.12	CKB	protein_coding	0.447119	2.66548	0.0289962		ENSG00000163904.12	SENP2	protein_coding	0.0754125	5.07957	0.999907
ENSG00000161944.16	ASGR2	protein_coding	0.397751	4.09806	0.0243831		ENSG00000223749.7	MIR503HG	lincRNA	0.00664557	0.099498	0.999907
ENSG00000072506.12	HSD17B10	protein_coding	0.239717	4.50299	0.0233227		ENSG00000160216.18	AGPAT3	protein_coding	-0.092061	6.57175	0.999907
ENSG00000197081.12	IGF2R	protein_coding	-0.363948	9.6253	0.0233148		ENSG00000125257.13	ABCC4	protein_coding	0.153997	3.83188	0.999907
ENSG00000254788.6	CKLF-CMTM1	protein_coding	-0.647133	0.748342	0.0360156		ENSG00000259431.5	THTPA	protein_coding	-0.116362	2.22304	0.999907
ENSG00000160961.11	ZNF333	protein_coding	-0.256331	5.01335	0.0230789		ENSG00000173933.19	RBM4	protein_coding	-0.0945736	2.75696	0.999907
ENSG00000175324.9	LSM1	protein_coding	0.180978	4.26129	0.0242953		ENSG00000105383.14	CD33	protein_coding	-0.120538	5.946	0.999907
ENSG00000172878.13	METAP1D	protein_coding	-0.259671	2.71467	0.02964		ENSG00000118246.13	FASTKD2	protein_coding	-0.142998	3.59118	0.999907
ENSG00000177697.17	CD151	protein_coding	0.345491	5.40105	0.0222785		ENSG00000159593.14	NAE1	protein_coding	-0.118308	4.04841	0.999907
ENSG00000090905.17	TNRC6A	protein_coding	-0.186631	5.97573	0.0219876		ENSG00000011451.17	WIZ	protein_coding	-0.081793	6.09979	0.999907
ENSG00000261644.1	RP11-327F22.2	antisense	0.262535	2.9293	0.0289123		ENSG00000225948.2	RP11-554I8.1	lincRNA	0.117821	0.864281	0.999907
ENSG00000130520.10	LSM4	protein_coding	0.197601	5.23968	0.0226167		ENSG00000106305.9	AIMP2	protein_coding	-0.110726	3.0855	0.999907
ENSG00000105656.12	ELL	protein_coding	-0.237062	6.84142	0.0219686		ENSG00000143320.8	CRABP2	protein_coding	-0.105113	0.984853	0.999907
ENSG00000145494.11	NDUFS6	protein_coding	0.25678	4.66225	0.0237649		ENSG00000211812.1	TRAV26-2	TR_V_gene	0.0194776	0.0580846	0.999907
ENSG00000198131.13	ZNF544	protein_coding	-0.239085	3.61409	0.0265707		ENSG00000135297.15	MTO1	protein_coding	0.0795418	4.6014	0.999907
ENSG00000080603.16	SRCAP	protein_coding	-0.298708	4.18335	0.0248961		ENSG00000267321.1	RP11-1094M14.11	lincRNA	0.107334	2.24855	0.999907
ENSG00000068383.18	INPP5A	protein_coding	-0.225323	4.959	0.0238283		ENSG00000273137.1	RP3-402G11.28	antisense	0.0610463	0.407777	0.999907
ENSG00000136504.11	KAT7	protein_coding	-0.116195	5.88881	0.0222709		ENSG00000141627.13	DYM	protein_coding	-0.0642312	4.89505	0.999907
ENSG00000172936.12	MYD88	protein_coding	0.226423	8.40481	0.0232155		ENSG00000162413.16	KLHL21	protein_coding	0.109706	7.1174	0.999907
ENSG00000115392.11	FANCL	protein_coding	0.493026	1.22563	0.0355901		ENSG00000100418.7	DESI1	protein_coding	-0.0666229	5.74866	0.999907
ENSG00000115685.14	PPP1R7	protein_coding	0.172632	5.2149	0.0230159		ENSG00000156853.11	ZNF689	protein_coding	-0.0778857	3.89221	0.999907
ENSG00000257093.6	KIAA1147	protein_coding	-0.314369	5.59706	0.0227978		ENSG00000121774.17	KHDRBS1	protein_coding	-0.0512728	6.71499	0.999907
ENSG00000102805.13	CLN5	protein_coding	0.214966	3.46533	0.0268393		ENSG00000273226.1	RP11-513M16.8	antisense	0.0401884	0.227602	0.999907
ENSG00000137509.10	PRCP	protein_coding	0.215902	6.33289	0.0222709		ENSG00000235688.2	AC116614.1	antisense	-0.0402848	-0.498755	0.999907
ENSG00000004468.12	CD38	protein_coding	0.358602	4.39934	0.0244797		ENSG00000205853.10	RFPL3S	protein_coding	-0.0886683	0.611602	0.999907
ENSG00000235280.2	MCF2L-AS1	antisense	-0.650591	-0.200008	0.0363498		ENSG00000169895.5	SYAP1	protein_coding	-0.0737673	4.86905	0.999907
ENSG00000100092.20	SH3BP1	protein_coding	0.208631	8.1039	0.0232859		ENSG00000007038.10	PRSS21	protein_coding	-0.0516378	0.78076	0.999907
ENSG00000159352.15	PSMD4	protein_coding	0.192964	6.7351	0.0223426		ENSG00000103126.14	AXIN1	protein_coding	-0.0732144	6.80189	0.999907
ENSG00000204444.10	APOM	protein_coding	-0.380469	0.967991	0.0369241		ENSG00000130764.9	LRRC47	protein_coding	-0.0597399	5.51082	0.999907
ENSG00000127922.9	SHFM1	protein_coding	0.232393	3.79225	0.0259911		ENSG00000183691.4	NOG	protein_coding	0.178014	3.52588	0.999907
ENSG00000177889.9	UBE2N	protein_coding	0.167935	5.22464	0.0234011		ENSG00000228106.5	RP11-452F19.3	lincRNA	0.0650476	0.243637	0.999907
ENSG00000133872.13	SARAF	protein_coding	-0.102397	8.5812	0.0237649		ENSG00000118600.11	TMEM5	protein_coding	-0.0965283	2.53784	0.999907
ENSG00000127124.13	HIVEP3	protein_coding	0.310234	4.86359	0.0238242		ENSG00000237429.1	RP1-159A19.4	antisense	-0.06831	0.214935	0.999907
ENSG00000116497.17	S100PBP	protein_coding	-0.209559	5.04409	0.0241118		ENSG00000211806.2	TRAV25	TR_V_gene	0.08334	0.0291086	0.999907
ENSG00000181284.2	TMEM102	protein_coding	0.235115	3.95311	0.0258509		ENSG00000073861.2	TBX21	protein_coding	-0.178388	6.13759	0.999907
ENSG00000134590.13	FAM127A	protein_coding	0.210165	4.81863	0.0241535		ENSG00000253364.1	RP11-731F5.2	lincRNA	0.165316	0.991344	0.999907
ENSG00000167895.14	TMC8	protein_coding	-0.162652	9.30649	0.0245637		ENSG00000165775.17	FUNDC2	protein_coding	-0.182863	5.92784	0.999907
ENSG00000148672.8	GLUD1	protein_coding	0.125629	6.00935	0.0229535		ENSG00000180061.9	TMEM150B	protein_coding	-0.177547	3.5931	0.999907
ENSG00000155111.14	CDK19	protein_coding	-0.299497	5.4353	0.0238283		ENSG00000164970.14	FAM219A	protein_coding	0.0740759	5.18746	0.999907
ENSG00000124496.12	TRERF1	protein_coding	-0.178412	6.21508	0.0229946		ENSG00000196407.11	THEM5	protein_coding	0.157368	0.888853	0.999907
ENSG00000166557.12	TMED3	protein_coding	0.212656	4.47338	0.0248961		ENSG00000245275.7	SAP30L-AS1	antisense	-0.0827735	0.317206	0.999907
ENSG00000151470.12	C4orf33	protein_coding	0.322234	3.32423	0.028404		ENSG00000254810.1	RP11-672A2.4	lincRNA	0.143385	0.716768	0.999907
ENSG00000271858.5	CYB561D2	antisense	-0.320434	2.49456	0.0320689		ENSG00000270605.1	RP5-1092A3.4	antisense	0.120748	2.94446	0.999907
ENSG00000002016.16	RAD52	protein_coding	-0.241639	3.27559	0.0289641		ENSG00000057704.10	TMCC3	protein_coding	0.159814	6.03143	0.999907
ENSG00000163599.14	CTLA4	protein_coding	-0.325323	2.45501	0.0327997		ENSG00000231551.6	RP11-495P10.1	lincRNA	0.101558	0.937451	0.999907
ENSG00000104299.14	INTS9	protein_coding	0.151996	4.19264	0.0260167		ENSG00000118939.17	UCHL3	protein_coding	-0.0289481	0.247636	0.999907
ENSG00000147459.17	DOCK5	protein_coding	-0.331167	8.09513	0.0239624		ENSG00000230839.1	RP5-968J1.1	lincRNA	0.0473717	0.244721	0.999907
ENSG00000115233.11	PSMD14	protein_coding	0.20172	3.22417	0.0288156		ENSG00000170348.8	TMED10	protein_coding	0.0650936	6.66128	0.999907
ENSG00000173334.3	TRIB1	protein_coding	-0.278255	5.32627	0.0242988		ENSG00000157014.10	TATDN2	protein_coding	-0.0748982	5.09158	0.999907
ENSG00000125870.10	SNRPB2	protein_coding	0.195743	4.54113	0.025204		ENSG00000146757.13	ZNF92	protein_coding	-0.173393	3.03891	0.999907
ENSG00000079974.17	RABL2B	protein_coding	-0.178859	5.01215	0.0245588		ENSG00000186818.12	LILRB4	protein_coding	-0.179018	5.02611	0.999907
ENSG00000274961.1	RP3-492J12.2	lincRNA	-0.600305	0.670442	0.0394987		ENSG00000184979.9	USP18	protein_coding	-0.216166	1.31229	0.999907
ENSG00000137726.15	FXYD6	protein_coding	0.35964	2.56188	0.031397		ENSG00000149657.19	LSM14B	protein_coding	-0.0738902	5.72402	0.999907
ENSG00000031081.10	ARHGAP31	protein_coding	0.264691	4.09654	0.0262808		ENSG00000100297.15	MCM5	protein_coding	-0.08719	5.90318	0.999907
ENSG00000137656.11	BUD13	protein_coding	0.150873	4.38242	0.0257716		ENSG00000269292.1	CTB-12A17.3	antisense	-0.0896943	0.443624	0.999907
ENSG00000008516.16	MMP25	protein_coding	-0.337245	10.5969	0.0259911		ENSG00000226791.6	AC109826.1	lincRNA	0.100973	0.990867	0.999907
ENSG00000135622.12	SEMA4F	protein_coding	-0.284239	2.72171	0.0313827		ENSG00000077157.20	PPP1R12B	protein_coding	0.18956	6.22992	0.999907
ENSG00000149418.10	ST14	protein_coding	0.336866	4.49247	0.0257704		ENSG00000174165.7	ZDHHC24	protein_coding	-0.0745483	4.78663	0.999907
ENSG00000163823.3	CCR1	protein_coding	0.411293	7.19335	0.0239624		ENSG00000132128.16	LRRC41	protein_coding	-0.0730546	5.24502	0.999907
ENSG00000114054.13	PCCB	protein_coding	0.195178	3.31333	0.0293701		ENSG00000223768.1	LINC00205	lincRNA	0.109416	1.29896	0.999907
ENSG00000143409.15	FAM63A	protein_coding	-0.226543	7.10451	0.0238835		ENSG00000228801.5	RP11-110G21.1	antisense	0.028285	0.0358549	0.999907
ENSG00000186074.18	CD300LF	protein_coding	0.253732	6.64814	0.0238283		ENSG00000273749.4	CYFIP1	protein_coding	-0.132942	5.09964	0.999907
ENSG00000141428.16	C18orf21	protein_coding	0.231498	3.04502	0.0304748		ENSG00000106266.8	SNX8	protein_coding	-0.101225	4.15683	0.999907
ENSG00000102078.15	SLC25A14	protein_coding	-0.222298	2.80534	0.03174		ENSG00000133639.4	BTG1	protein_coding	0.0713773	8.80259	0.999907
ENSG00000146904.8	EPHA1	protein_coding	-0.249895	4.26405	0.0268154		ENSG00000175376.8	EIF1AD	protein_coding	0.0561884	4.82227	0.999907
ENSG00000169231.13	THBS3	protein_coding	-0.198747	5.34558	0.024609		ENSG00000250565.6	ATP6V1E2	protein_coding	-0.103519	2.34793	0.999907
ENSG00000169375.15	SIN3A	protein_coding	-0.135015	6.49188	0.0239601		ENSG00000107937.18	GTPBP4	protein_coding	-0.0731911	4.48998	0.999907
ENSG00000171148.13	TADA3	protein_coding	0.15659	6.88417	0.0240742		ENSG00000229931.1	RP1-151F17.1	antisense	-0.0102718	-0.206242	0.999907
ENSG00000132155.11	RAF1	protein_coding	-0.212668	8.34573	0.0247526		ENSG00000106609.16	TMEM248	protein_coding	-0.03901	6.53635	0.999907
ENSG00000197724.10	PHF2	protein_coding	-0.209072	6.21809	0.0241193		ENSG00000273361.1	RP11-378A13.2	antisense	0.0254492	0.387761	0.999907
ENSG00000203879.11	GDI1	protein_coding	-0.159655	8.32224	0.0248961		ENSG00000197386.10	HTT	protein_coding	-0.0724657	6.87367	0.999907
ENSG00000093134.13	VNN3	protein_coding	-0.398313	5.85781	0.024609		ENSG00000124191.17	TOX2	protein_coding	0.149553	1.86443	0.999907
ENSG00000129473.9	BCL2L2	protein_coding	0.207646	3.03801	0.0305409		ENSG00000125780.11	TGM3	protein_coding	0.247916	2.28179	0.999907
ENSG00000111642.14	CHD4	protein_coding	-0.111909	7.77358	0.0246988		ENSG00000273486.1	RP11-731C17.2	antisense	-0.0950695	1.09659	0.999907
ENSG00000147576.15	ADHFE1	protein_coding	-0.225473	3.84043	0.028196		ENSG00000214941.7	ZSWIM7	protein_coding	-0.084503	4.19641	0.999907
ENSG00000125651.13	GTF2F1	protein_coding	0.164831	6.03789	0.024302		ENSG00000070047.11	PHRF1	protein_coding	-0.0777712	6.75822	0.999907
ENSG00000111652.9	COPS7A	protein_coding	0.138032	5.10334	0.0252162		ENSG00000092098.16	RNF31	protein_coding	-0.107325	5.88725	0.999907
ENSG00000219200.10	RNASEK	protein_coding	0.222791	3.79923	0.0283721		ENSG00000171823.6	FBXL14	protein_coding	0.104815	4.03898	0.999907
ENSG00000139083.10	ETV6	protein_coding	0.196318	6.74883	0.0243831		ENSG00000136732.14	GYPC	protein_coding	-0.198656	11.0312	0.999907
ENSG00000089280.18	FUS	protein_coding	-0.107788	8.5387	0.0254102		ENSG00000108883.12	EFTUD2	protein_coding	-0.0749781	6.37184	0.999907
ENSG00000088986.10	DYNLL1	protein_coding	0.186653	6.00978	0.0243852		ENSG00000135622.12	SEMA4F	protein_coding	-0.119625	2.72171	0.999907
ENSG00000173200.12	PARP15	protein_coding	-0.375424	6.04398	0.0244874		ENSG00000138399.17	FASTKD1	protein_coding	-0.137715	3.17584	0.999907
ENSG00000074054.17	CLASP1	protein_coding	-0.139591	5.88058	0.0246195		ENSG00000149639.14	SOGA1	protein_coding	-0.111517	4.51288	0.999907
ENSG00000271601.3	LIX1L	protein_coding	-0.133325	5.8149	0.0246195		ENSG00000063245.14	EPN1	protein_coding	-0.0951965	7.54804	0.999907
ENSG00000220205.8	VAMP2	protein_coding	-0.1506	7.56768	0.0247979		ENSG00000186166.8	CCDC84	protein_coding	-0.0703009	5.82265	0.999907
ENSG00000141279.15	NPEPPS	protein_coding	-0.180347	7.00168	0.0245637		ENSG00000254473.1	RP11-522I20.3	antisense	0.00926197	0.34865	0.999907
ENSG00000133246.11	PRAM1	protein_coding	0.26201	7.81597	0.0251311		ENSG00000080986.12	NDC80	protein_coding	0.120386	1.41419	0.999907
ENSG00000256525.6	POLG2	protein_coding	-0.238466	3.99295	0.02865		ENSG00000100077.14	ADRBK2	protein_coding	-0.102037	5.7373	0.999907
ENSG00000254470.2	AP5B1	protein_coding	0.328088	7.2968	0.0247526		ENSG00000168495.12	POLR3D	protein_coding	0.0951259	4.03643	0.999907
ENSG00000274712.1	RP11-147L13.15	lincRNA	-0.267399	3.51955	0.0300763		ENSG00000231346.5	LINC01160	lincRNA	-0.0338686	0.306179	0.999907
ENSG00000186184.15	POLR1D	protein_coding	0.285646	6.93738	0.0247392		ENSG00000112699.10	GMDS	protein_coding	0.0909539	3.19516	0.999907
ENSG00000163932.13	PRKCD	protein_coding	0.227485	8.26283	0.0255477		ENSG00000232629.8	HLA-DQB2	protein_coding	0.301704	1.39866	0.999907
ENSG00000261879.5	RP11-333E1.1	antisense	-0.378777	1.20818	0.0406546		ENSG00000255135.3	RP11-111M22.3	lincRNA	0.0971337	0.862088	0.999907
ENSG00000179912.19	R3HDM2	protein_coding	-0.115853	6.01239	0.0248018		ENSG00000256087.6	ZNF432	protein_coding	-0.0980893	2.9457	0.999907
ENSG00000162191.13	UBXN1	protein_coding	0.192946	6.53924	0.0247526		ENSG00000258982.1	RP11-638I2.4	antisense	-0.0429383	0.171249	0.999907
ENSG00000073969.18	NSF	protein_coding	0.163952	4.38241	0.0273781		ENSG00000080608.9	KIAA0020	protein_coding	-0.0940032	3.58046	0.999907
ENSG00000143727.15	ACP1	protein_coding	0.21263	5.44504	0.0252392		ENSG00000227388.2	RP11-112J3.16	lincRNA	-0.0250819	0.0806438	0.999907
ENSG00000268204.1	CTD-3214H19.6	antisense	-0.357582	1.59663	0.0396571		ENSG00000100983.9	GSS	protein_coding	-0.101489	4.38587	0.999907
ENSG00000161011.19	SQSTM1	protein_coding	0.153204	8.25366	0.0262516		ENSG00000128590.4	DNAJB9	protein_coding	0.119058	3.27633	0.999907
ENSG00000172508.10	CARNS1	protein_coding	-0.289478	4.9233	0.0267407		ENSG00000160783.19	PMF1	protein_coding	-0.106515	4.77143	0.999907
ENSG00000172889.15	EGFL7	protein_coding	0.381045	2.51199	0.034346		ENSG00000188807.12	TMEM201	protein_coding	-0.094681	3.32941	0.999907
ENSG00000156709.13	AIFM1	protein_coding	0.157231	4.00041	0.028915		ENSG00000131844.15	MCCC2	protein_coding	-0.0931229	4.6735	0.999907
ENSG00000114423.18	CBLB	protein_coding	-0.237361	5.27947	0.0262083		ENSG00000249602.1	RP11-98D18.3	antisense	-0.0369313	0.00913687	0.999907
ENSG00000278231.1	RP5-906C1.1	lincRNA	-0.502449	0.541237	0.0438495		ENSG00000240137.5	ERICH6-AS1	antisense	-0.0651382	0.338665	0.999907
ENSG00000074842.7	MYDGF	protein_coding	0.243475	4.72585	0.0270403		ENSG00000211698.2	TRGV4	TR_V_gene	-0.156232	0.455961	0.999907
ENSG00000161328.10	LRRC56	protein_coding	-0.344166	2.54956	0.0355532		ENSG00000204920.10	ZNF155	protein_coding	0.100781	2.91633	0.999907
ENSG00000197062.11	ZSCAN26	protein_coding	-0.194592	3.56834	0.0310061		ENSG00000115806.12	GORASP2	protein_coding	0.0702672	5.46646	0.999907
ENSG00000160439.15	RDH13	protein_coding	-0.27663	3.03106	0.0330232		ENSG00000061794.12	MRPS35	protein_coding	-0.0966163	3.59107	0.999907
ENSG00000007968.6	E2F2	protein_coding	0.370461	4.60088	0.0272928		ENSG00000223478.1	RP11-545E17.3	antisense	-0.0674694	0.490313	0.999907
ENSG00000155090.14	KLF10	protein_coding	0.316281	4.54748	0.0275126		ENSG00000205090.8	TMEM240	protein_coding	-0.0460219	0.240268	0.999907
ENSG00000198556.13	ZNF789	protein_coding	-0.243814	3.56077	0.0312888		ENSG00000172239.13	PAIP1	protein_coding	-0.0823048	3.88571	0.999907
ENSG00000112699.10	GMDS	protein_coding	0.198444	3.19516	0.0319901		ENSG00000145860.11	RNF145	protein_coding	0.088114	6.3802	0.999907
ENSG00000196371.3	FUT4	protein_coding	0.221894	3.45068	0.0309721		ENSG00000162174.12	ASRGL1	protein_coding	-0.150796	3.33666	0.999907
ENSG00000171861.10	RNMTL1	protein_coding	0.240516	2.87602	0.0338145		ENSG00000105750.14	ZNF85	protein_coding	0.126412	1.79754	0.999907
ENSG00000188735.12	TMEM120B	protein_coding	-0.194077	3.75145	0.03066		ENSG00000177084.16	POLE	protein_coding	-0.0760238	5.53672	0.999907
ENSG00000105397.13	TYK2	protein_coding	-0.157783	8.98553	0.0273315		ENSG00000135069.13	PSAT1	protein_coding	0.14648	1.24138	0.999907
ENSG00000100726.14	TELO2	protein_coding	0.189828	5.74969	0.0259608		ENSG00000007541.14	PIGQ	protein_coding	-0.0956218	5.68213	0.999907
ENSG00000091972.18	CD200	protein_coding	-0.473829	1.85576	0.0413248		ENSG00000189337.15	KAZN	protein_coding	0.254678	3.02563	0.999907
ENSG00000111640.14	GAPDH	protein_coding	0.208249	9.81924	0.0283517		ENSG00000101986.11	ABCD1	protein_coding	-0.113743	5.74158	0.999907
ENSG00000137275.13	RIPK1	protein_coding	0.136064	6.05956	0.0259608		ENSG00000067225.17	PKM	protein_coding	-0.0891418	9.14612	0.999907
ENSG00000110492.15	MDK	protein_coding	0.303771	2.05238	0.0373912		ENSG00000139899.10	CBLN3	protein_coding	0.131666	2.40297	0.999907
ENSG00000158715.5	SLC45A3	protein_coding	-0.295919	4.14748	0.0297459		ENSG00000262001.1	DLGAP1-AS2	antisense	0.118782	1.80538	0.999907
ENSG00000063241.7	ISOC2	protein_coding	0.274275	3.11493	0.0324609		ENSG00000223855.1	FLJ44511	lincRNA	0.181226	2.93254	0.999907
ENSG00000147162.13	OGT	protein_coding	-0.289177	8.87835	0.0276015		ENSG00000042445.13	RETSAT	protein_coding	0.0719077	4.62671	0.999907
ENSG00000236144.6	TMEM147-AS1	antisense	-0.218224	3.95508	0.0306566		ENSG00000010404.17	IDS	protein_coding	0.109256	7.97611	0.999907
ENSG00000149781.12	FERMT3	protein_coding	0.175058	8.73975	0.0278032		ENSG00000116741.7	RGS2	protein_coding	0.171417	9.4263	0.999907
ENSG00000083290.19	ULK2	protein_coding	0.198855	4.10994	0.0294406		ENSG00000168961.16	LGALS9	protein_coding	-0.17338	7.57196	0.999907
ENSG00000127334.10	DYRK2	protein_coding	-0.267247	5.82145	0.0265783		ENSG00000242622.1	RP11-18H7.1	lincRNA	0.0317951	0.194213	0.999907
ENSG00000233175.2	CTD-2020K17.3	antisense	-0.317145	2.76884	0.0359997		ENSG00000276953.1	TRBV12-4	TR_V_gene	0.150999	1.15408	0.999907
ENSG00000065457.10	ADAT1	protein_coding	-0.208732	4.46347	0.0291453		ENSG00000087589.16	CASS4	protein_coding	0.153748	5.9586	0.999907
ENSG00000187189.10	TSPYL4	protein_coding	-0.253998	3.86488	0.0312705		ENSG00000226423.1	AC093642.4	lincRNA	-0.155741	1.06151	0.999907
ENSG00000072952.18	MRVI1	protein_coding	-0.37594	5.96184	0.0268393		ENSG00000243566.6	UPK3B	protein_coding	0.180204	2.74943	0.999907
ENSG00000164674.15	SYTL3	protein_coding	-0.222244	5.5223	0.0271469		ENSG00000171428.13	NAT1	protein_coding	0.117712	2.29361	0.999907
ENSG00000113108.17	APBB3	protein_coding	-0.146478	6.09226	0.0266958		ENSG00000254760.1	CTD-2616J11.3	antisense	-0.130795	0.952361	0.999907
ENSG00000143570.17	SLC39A1	protein_coding	0.199007	5.8021	0.0267705		ENSG00000006607.13	FARP2	protein_coding	0.0986909	3.91814	0.999907
ENSG00000152804.10	HHEX	protein_coding	0.210167	5.46298	0.0273078		ENSG00000180739.13	S1PR5	protein_coding	-0.194444	5.42816	0.999907
ENSG00000140688.16	C16orf58	protein_coding	-0.162702	6.05472	0.0266958		ENSG00000161036.10	LRWD1	protein_coding	0.138333	6.00392	0.999907
ENSG00000255182.2	CTD-2517M22.14	processed_transcript	-0.315072	2.87884	0.0352417		ENSG00000242028.5	HYPK	protein_coding	-0.104227	3.26079	0.999907
ENSG00000135870.11	RC3H1	protein_coding	-0.315686	6.31149	0.0267644		ENSG00000270972.1	RP11-326C3.15	lincRNA	0.223968	1.56078	0.999907
ENSG00000185278.14	ZBTB37	protein_coding	-0.333338	5.60179	0.0273679		ENSG00000256553.1	TRAV1-2	TR_V_gene	-0.125786	1.29955	0.999907
ENSG00000139318.7	DUSP6	protein_coding	0.250785	7.51309	0.0272844		ENSG00000267769.1	CTB-50L17.9	antisense	-0.103983	0.549843	0.999907
ENSG00000071575.11	TRIB2	protein_coding	-0.229294	6.33296	0.0267635		ENSG00000185305.10	ARL15	protein_coding	-0.113518	3.34452	0.999907
ENSG00000171428.13	NAT1	protein_coding	0.301024	2.29361	0.0387677		ENSG00000114374.12	USP9Y	protein_coding	0.212472	-1.43963	0.999907
ENSG00000143507.17	DUSP10	protein_coding	0.245392	2.44323	0.0368138		ENSG00000127837.9	AAMP	protein_coding	-0.0789775	5.8431	0.999907
ENSG00000176101.11	SSNA1	protein_coding	0.207587	5.47482	0.0273781		ENSG00000276529.1	AP001505.10	lincRNA	0.0546968	0.348757	0.999907
ENSG00000080503.19	SMARCA2	protein_coding	-0.154054	6.76241	0.02692		ENSG00000226471.6	CTA-292E10.6	antisense	0.0861495	0.518932	0.999907
ENSG00000109971.13	HSPA8	protein_coding	0.137437	9.10998	0.0290048		ENSG00000254281.1	KB-1507C5.4	lincRNA	-0.0756509	0.428557	0.999907
ENSG00000170871.11	KIAA0232	protein_coding	-0.217892	6.39878	0.0269906		ENSG00000166886.12	NAB2	protein_coding	-0.0956228	3.52376	0.999907
ENSG00000155252.13	PI4K2A	protein_coding	0.173192	4.02846	0.0309374		ENSG00000179115.10	FARSA	protein_coding	-0.0963155	5.11122	0.999907
ENSG00000153786.12	ZDHHC7	protein_coding	0.150024	7.24114	0.0273048		ENSG00000267082.1	CTC-510F12.2	antisense	-0.082805	0.508701	0.999907
ENSG00000198830.10	HMGN2	protein_coding	0.136215	7.26146	0.0273315		ENSG00000180376.16	CCDC66	protein_coding	-0.128514	4.30495	0.999907
ENSG00000172765.16	TMCC1	protein_coding	-0.274893	5.8241	0.0275126		ENSG00000254859.1	RP11-661A12.5	antisense	-0.0167785	0.276079	0.999907
ENSG00000135334.8	AKIRIN2	protein_coding	0.189312	6.43185	0.0271254		ENSG00000125650.4	PSPN	protein_coding	0.109766	2.11827	0.999907
ENSG00000108468.14	CBX1	protein_coding	-0.159031	5.08789	0.0288482		ENSG00000164620.8	RELL2	protein_coding	-0.08861	5.02874	0.999907
ENSG00000257176.2	RP11-996F15.2	antisense	-0.514084	1.8426	0.0440673		ENSG00000144476.5	ACKR3	protein_coding	-0.109389	1.59702	0.999907
ENSG00000184863.10	RBM33	protein_coding	-0.192508	7.37323	0.0275351		ENSG00000114631.10	PODXL2	protein_coding	0.124719	1.4067	0.999907
ENSG00000174837.14	ADGRE1	protein_coding	0.405574	5.99103	0.0273927		ENSG00000279346.1	AC104389.1	protein_coding	-0.0173692	0.0981139	0.999907
ENSG00000103510.19	KAT8	protein_coding	-0.139341	6.43297	0.0273614		ENSG00000103496.14	STX4	protein_coding	-0.0812344	6.32818	0.999907
ENSG00000091947.9	TMEM101	protein_coding	0.178069	4.12249	0.0309374		ENSG00000234961.1	RP11-124N14.3	antisense	-0.12605	0.572734	0.999907
ENSG00000130518.16	KIAA1683	protein_coding	-0.272851	4.85569	0.0294027		ENSG00000155906.16	RMND1	protein_coding	-0.0969911	2.65365	0.999907
ENSG00000103653.16	CSK	protein_coding	0.168608	9.0504	0.029407		ENSG00000204677.10	FAM153C	protein_coding	-0.129434	0.664842	0.999907
ENSG00000246922.8	UBAP1L	protein_coding	-0.192153	4.40801	0.0302508		ENSG00000152454.3	ZNF256	protein_coding	-0.107227	1.86536	0.999907
ENSG00000165661.15	QSOX2	protein_coding	-0.216385	4.89079	0.0295283		ENSG00000136783.9	NIPSNAP3A	protein_coding	-0.116062	2.72019	0.999907
ENSG00000272498.1	RP11-415F23.3	antisense	-0.542029	1.14794	0.0467921		ENSG00000270277.1	RP11-65L3.2	antisense	-0.12484	1.77672	0.999907
ENSG00000065923.9	SLC9A7	protein_coding	-0.250385	3.83914	0.0329174		ENSG00000167969.12	ECI1	protein_coding	-0.101086	4.12871	0.999907
ENSG00000061936.9	SFSWAP	protein_coding	-0.100347	6.43446	0.0276015		ENSG00000100364.18	KIAA0930	protein_coding	-0.120822	7.29915	0.999907
ENSG00000170542.5	SERPINB9	protein_coding	0.268639	6.24069	0.0276873		ENSG00000204424.9	LY6G6F	protein_coding	0.0748311	0.296723	0.999907
ENSG00000225721.5	RP11-269F19.2	antisense	-0.62	0.34398	0.0488512		ENSG00000101417.11	PXMP4	protein_coding	0.0789907	3.53943	0.999907
ENSG00000197321.14	SVIL	protein_coding	-0.251671	7.06978	0.0279477		ENSG00000271605.5	MILR1	protein_coding	-0.139694	3.80686	0.999907
ENSG00000099875.14	MKNK2	protein_coding	-0.179107	9.23809	0.0299112		ENSG00000008128.22	CDK11A	protein_coding	-0.109426	3.65081	0.999907
ENSG00000144455.13	SUMF1	protein_coding	0.160994	4.26703	0.0311867		ENSG00000122550.17	KLHL7	protein_coding	-0.0958563	3.25194	0.999907
ENSG00000006607.13	FARP2	protein_coding	0.203933	3.91814	0.0325733		ENSG00000138835.22	RGS3	protein_coding	-0.0998395	6.17003	0.999907
ENSG00000109917.10	ZPR1	protein_coding	0.131649	4.81969	0.0297786		ENSG00000083720.12	OXCT1	protein_coding	0.110914	3.75088	0.999907
ENSG00000125952.18	MAX	protein_coding	0.161883	7.98666	0.0289641		ENSG00000079462.7	PAFAH1B3	protein_coding	-0.117454	2.97274	0.999907
ENSG00000103932.11	RPAP1	protein_coding	-0.183509	4.74519	0.0302508		ENSG00000234160.1	RP11-613M10.6	antisense	-0.0899996	0.725298	0.999907
ENSG00000115762.16	PLEKHB2	protein_coding	0.133687	6.63659	0.0282191		ENSG00000197020.10	ZNF100	protein_coding	0.166117	2.77462	0.999907
ENSG00000139625.12	MAP3K12	protein_coding	-0.168141	5.01395	0.0296403		ENSG00000262227.1	RP5-1050D4.5	antisense	-0.0734228	0.425157	0.999907
ENSG00000147684.7	NDUFB9	protein_coding	0.203558	5.29687	0.0293197		ENSG00000260979.1	RP11-77H9.8	lincRNA	-0.193045	2.35095	0.999907
ENSG00000130590.13	SAMD10	protein_coding	-0.25161	4.49098	0.031397		ENSG00000122035.6	RASL11A	protein_coding	-0.125681	1.65931	0.999907
ENSG00000023734.10	STRAP	protein_coding	0.126383	5.50416	0.0291453		ENSG00000170364.12	SETMAR	protein_coding	0.0959041	1.92366	0.999907
ENSG00000131269.15	ABCB7	protein_coding	0.174526	3.76014	0.0334714		ENSG00000090382.6	LYZ	protein_coding	-0.144958	11.1928	0.999907
ENSG00000104774.12	MAN2B1	protein_coding	0.159482	7.72682	0.0293967		ENSG00000223725.6	AC007879.5	antisense	-0.0226031	0.0956648	0.999907
ENSG00000128159.11	TUBGCP6	protein_coding	-0.153516	7.61021	0.0292974		ENSG00000175309.14	PHYKPL	protein_coding	-0.0719759	7.03963	0.999907
ENSG00000176788.8	BASP1	protein_coding	-0.376038	8.86663	0.0301178		ENSG00000078070.11	MCCC1	protein_coding	-0.0846866	3.46102	0.999907
ENSG00000272638.1	GS1-114I9.1	antisense	0.557931	0.026091	0.0504845		ENSG00000117597.17	DIEXF	protein_coding	-0.0983949	3.97999	0.999907
ENSG00000140830.8	TXNL4B	protein_coding	0.16942	4.14124	0.0326413		ENSG00000133067.17	LGR6	protein_coding	-0.198636	3.30264	0.999907
ENSG00000116704.7	SLC35D1	protein_coding	-0.222294	4.03882	0.0330232		ENSG00000109063.14	MYH3	protein_coding	-0.101973	3.27478	0.999907
ENSG00000175294.5	CATSPER1	protein_coding	0.31553	2.19131	0.0410718		ENSG00000275759.1	RP11-131L12.3	lincRNA	0.0388268	0.370074	0.999907
ENSG00000167565.12	SERTAD3	protein_coding	0.219317	4.73775	0.0309374		ENSG00000115392.11	FANCL	protein_coding	0.130911	1.22563	0.999907
ENSG00000177542.10	SLC25A22	protein_coding	0.163931	5.14772	0.0299112		ENSG00000225721.5	RP11-269F19.2	antisense	-0.0730189	0.34398	0.999907
ENSG00000169902.13	TPST1	protein_coding	-0.603617	2.53441	0.042409		ENSG00000173334.3	TRIB1	protein_coding	0.136635	5.32627	0.999907
ENSG00000109762.15	SNX25	protein_coding	-0.32702	2.37103	0.041469		ENSG00000267379.1	CTC-548K16.5	antisense	-0.117278	0.664852	0.999907
ENSG00000262049.1	RP13-1032I1.7	antisense	-0.256264	2.6352	0.0402658		ENSG00000268204.1	CTD-3214H19.6	antisense	-0.112695	1.59663	0.999907
ENSG00000134256.12	CD101	protein_coding	0.311707	4.49832	0.0317135		ENSG00000003249.13	DBNDD1	protein_coding	-0.151627	2.30887	0.999907
ENSG00000164105.3	SAP30	protein_coding	0.311819	2.42682	0.0406544		ENSG00000163820.14	FYCO1	protein_coding	-0.0987942	5.21122	0.999907
ENSG00000277791.4	PSMB3	protein_coding	0.255573	6.38723	0.0293416		ENSG00000277877.4	RP11-11N7.5	protein_coding	0.0810696	0.385765	0.999907
ENSG00000157764.12	BRAF	protein_coding	-0.247972	5.2627	0.03066		ENSG00000234545.7	FAM133B	protein_coding	-0.199213	3.29526	0.999907
ENSG00000140612.13	SEC11A	protein_coding	0.163617	5.76768	0.02964		ENSG00000132305.20	IMMT	protein_coding	-0.0696746	5.747	0.999907
ENSG00000111144.9	LTA4H	protein_coding	0.247344	7.65826	0.0300139		ENSG00000247626.4	MARS2	protein_coding	0.121161	2.45352	0.999907
ENSG00000131378.13	RFTN1	protein_coding	0.157886	5.43876	0.0299112		ENSG00000166343.9	MSS51	protein_coding	-0.0932077	2.69867	0.999907
ENSG00000103197.16	TSC2	protein_coding	-0.133559	7.47235	0.0299112		ENSG00000126953.5	TIMM8A	protein_coding	0.0973135	1.45484	0.999907
ENSG00000158089.14	GALNT14	protein_coding	-0.750863	1.97195	0.0483592		ENSG00000157445.14	CACNA2D3	protein_coding	-0.122413	2.0211	0.999907
ENSG00000198799.11	LRIG2	protein_coding	-0.230622	4.77351	0.031529		ENSG00000204217.12	BMPR2	protein_coding	-0.136441	3.95573	0.999907
ENSG00000087302.8	C14orf166	protein_coding	0.144881	5.48136	0.0300843		ENSG00000162664.16	ZNF326	protein_coding	-0.139555	3.83219	0.999907
ENSG00000171608.15	PIK3CD	protein_coding	-0.16464	9.58484	0.03174		ENSG00000262089.1	RP11-589P10.5	lincRNA	0.108278	2.17289	0.999907
[truncated: 9,800 more rows]

## Sheet: Fig3B
GO_categories_G4_d3_vs_d1
query.name	significant	p.value	term.size	query.size	overlap.size	precision	recall	term.id	domain	subgraph.number	term.name	relative.depth	intersection
up	TRUE	4.85e-43	1024	379	131	0.346	0.128	GO:0006952	BP	28	defense response	1	ENSG00000013374,ENSG00000019169,ENSG00000019582,ENSG00000025434,ENSG00000026751,ENSG00000055332,ENSG00000068079,ENSG00000070501,ENSG00000079263,ENSG00000079385,ENSG00000085265,ENSG00000085449,ENSG00000088827,ENSG00000089041,ENSG00000089127,ENSG00000091106,ENSG00000096968,ENSG00000100292,ENSG00000100342,ENSG00000101347,ENSG00000101439,ENSG00000104312,ENSG00000105499,ENSG00000107201,ENSG00000107798…
up	TRUE	1.22e-37	600	451	105	0.233	0.175	GO:0045087	BP	52	innate immune response	1	ENSG00000013374,ENSG00000019169,ENSG00000025434,ENSG00000026751,ENSG00000055332,ENSG00000068079,ENSG00000079385,ENSG00000085265,ENSG00000085449,ENSG00000089127,ENSG00000091106,ENSG00000096968,ENSG00000100342,ENSG00000101017,ENSG00000101347,ENSG00000104312,ENSG00000106785,ENSG00000107201,ENSG00000108771,ENSG00000108984,ENSG00000110057,ENSG00000111331,ENSG00000111335,ENSG00000111729,ENSG00000115267…
up	TRUE	2.57e-30	235	196	44	0.224	0.187	GO:0009615	BP	34	response to virus	1	ENSG00000055332,ENSG00000089127,ENSG00000107201,ENSG00000108771,ENSG00000110057,ENSG00000111331,ENSG00000111335,ENSG00000115267,ENSG00000115415,ENSG00000117226,ENSG00000117228,ENSG00000119655,ENSG00000119917,ENSG00000119922,ENSG00000122643,ENSG00000123685,ENSG00000128604,ENSG00000130303,ENSG00000132274,ENSG00000134321,ENSG00000135114,ENSG00000136514,ENSG00000137628,ENSG00000137959,ENSG00000137965…
up	TRUE	3.82e-26	483	467	82	0.176	0.17	GO:0019221	BP	48	cytokine-mediated signaling pathway	1	ENSG00000019582,ENSG00000025434,ENSG00000028116,ENSG00000068079,ENSG00000079385,ENSG00000089127,ENSG00000096968,ENSG00000100292,ENSG00000100911,ENSG00000101017,ENSG00000101347,ENSG00000102524,ENSG00000104312,ENSG00000111331,ENSG00000111335,ENSG00000114013,ENSG00000115415,ENSG00000117228,ENSG00000119917,ENSG00000119922,ENSG00000121797,ENSG00000123609,ENSG00000124762,ENSG00000125148,ENSG00000125347…
up	TRUE	1.91e-16	431	379	57	0.15	0.132	GO:0001817	BP	25	regulation of cytokine production	1	ENSG00000019582,ENSG00000055332,ENSG00000079385,ENSG00000085265,ENSG00000089041,ENSG00000096968,ENSG00000100292,ENSG00000104312,ENSG00000107201,ENSG00000108771,ENSG00000111729,ENSG00000114013,ENSG00000115267,ENSG00000115415,ENSG00000117228,ENSG00000120217,ENSG00000123609,ENSG00000124256,ENSG00000125347,ENSG00000126262,ENSG00000128604,ENSG00000130303,ENSG00000131203,ENSG00000132109,ENSG00000134321…
up	TRUE	1.24e-13	460	1303	119	0.091	0.259	GO:0017144	BP	37	drug metabolic process	1	ENSG00000004455,ENSG00000004779,ENSG00000006534,ENSG00000008130,ENSG00000010256,ENSG00000014641,ENSG00000065518,ENSG00000065911,ENSG00000066322,ENSG00000073737,ENSG00000074800,ENSG00000075239,ENSG00000078237,ENSG00000089041,ENSG00000090266,ENSG00000090339,ENSG00000091483,ENSG00000093010,ENSG00000093072,ENSG00000096968,ENSG00000100412,ENSG00000101444,ENSG00000101986,ENSG00000102393,ENSG00000102575…
up	TRUE	1.01e-11	943	967	154	0.159	0.163	GO:0032940	BP	41	secretion by cell	1	ENSG00000001036,ENSG00000004468,ENSG00000005022,ENSG00000006534,ENSG00000010671,ENSG00000011422,ENSG00000013563,ENSG00000023318,ENSG00000025434,ENSG00000026950,ENSG00000028137,ENSG00000028277,ENSG00000030582,ENSG00000047579,ENSG00000049245,ENSG00000064601,ENSG00000065427,ENSG00000079385,ENSG00000084207,ENSG00000085265,ENSG00000089041,ENSG00000089248,ENSG00000090382,ENSG00000091106,ENSG00000092964…
up	TRUE	1.34e-10	464	1312	113	0.086	0.244	GO:0002275	BP	13	myeloid cell activation involved in immune response	1	ENSG00000000938,ENSG00000001036,ENSG00000005844,ENSG00000006534,ENSG00000008018,ENSG00000010671,ENSG00000011422,ENSG00000013563,ENSG00000023318,ENSG00000028137,ENSG00000030582,ENSG00000057608,ENSG00000064601,ENSG00000065427,ENSG00000079385,ENSG00000084207,ENSG00000084733,ENSG00000085265,ENSG00000088986,ENSG00000090382,ENSG00000093072,ENSG00000099940,ENSG00000100243,ENSG00000100292,ENSG00000101160…
up	TRUE	4.81e-08	322	1269	80	0.063	0.248	GO:0006091	BP	62	generation of precursor metabolites and energy	1	ENSG00000004779,ENSG00000008283,ENSG00000010256,ENSG00000014641,ENSG00000065518,ENSG00000074800,ENSG00000075239,ENSG00000078237,ENSG00000089041,ENSG00000090266,ENSG00000091483,ENSG00000100412,ENSG00000106617,ENSG00000110955,ENSG00000111275,ENSG00000111640,ENSG00000111669,ENSG00000112695,ENSG00000113552,ENSG00000115159,ENSG00000116288,ENSG00000116459,ENSG00000117118,ENSG00000117305,ENSG00000117448…
up	TRUE	3.38e-07	1246	1157	201	0.174	0.161	GO:0044281	BP	32	small molecule metabolic process	1	ENSG00000001036,ENSG00000004468,ENSG00000004779,ENSG00000004799,ENSG00000006534,ENSG00000008130,ENSG00000010256,ENSG00000019582,ENSG00000025434,ENSG00000025708,ENSG00000060762,ENSG00000065427,ENSG00000065911,ENSG00000072506,ENSG00000073737,ENSG00000074416,ENSG00000074660,ENSG00000074800,ENSG00000075239,ENSG00000078124,ENSG00000078237,ENSG00000079385,ENSG00000084207,ENSG00000089041,ENSG00000089127…
up	TRUE	5.1e-07	180	1303	53	0.041	0.294	GO:0046034	BP	21	ATP metabolic process	1	ENSG00000004455,ENSG00000004779,ENSG00000008130,ENSG00000010256,ENSG00000065518,ENSG00000074800,ENSG00000078237,ENSG00000089041,ENSG00000090266,ENSG00000106617,ENSG00000109971,ENSG00000110955,ENSG00000111640,ENSG00000111669,ENSG00000116288,ENSG00000116459,ENSG00000119421,ENSG00000125356,ENSG00000131495,ENSG00000134333,ENSG00000135390,ENSG00000135940,ENSG00000136521,ENSG00000140740,ENSG00000140990…
up	TRUE	9.55e-07	126	1061	37	0.035	0.294	GO:0022900	BP	50	electron transport chain	1	ENSG00000004779,ENSG00000008283,ENSG00000010256,ENSG00000090266,ENSG00000111275,ENSG00000112695,ENSG00000115159,ENSG00000116288,ENSG00000117118,ENSG00000117448,ENSG00000119421,ENSG00000125356,ENSG00000131174,ENSG00000131203,ENSG00000131495,ENSG00000135940,ENSG00000136521,ENSG00000140374,ENSG00000145494,ENSG00000145545,ENSG00000147684,ENSG00000164258,ENSG00000164919,ENSG00000165168,ENSG00000168275…
up	TRUE	0.000138	117	1076	32	0.03	0.274	GO:1901136	BP	40	carbohydrate derivative catabolic process	1	ENSG00000001036,ENSG00000025708,ENSG00000075239,ENSG00000088298,ENSG00000093072,ENSG00000097021,ENSG00000101347,ENSG00000101439,ENSG00000101444,ENSG00000102393,ENSG00000106268,ENSG00000113273,ENSG00000113552,ENSG00000116663,ENSG00000122643,ENSG00000123360,ENSG00000124357,ENSG00000128383,ENSG00000131446,ENSG00000135677,ENSG00000136250,ENSG00000163932,ENSG00000169919,ENSG00000170266,ENSG00000177628…
up	TRUE	0.000204	444	1310	92	0.07	0.207	GO:0007005	BP	56	mitochondrion organization	1	ENSG00000004779,ENSG00000005022,ENSG00000011422,ENSG00000025708,ENSG00000030110,ENSG00000057663,ENSG00000065518,ENSG00000070540,ENSG00000072506,ENSG00000078237,ENSG00000089041,ENSG00000090266,ENSG00000090432,ENSG00000092098,ENSG00000100216,ENSG00000101412,ENSG00000101843,ENSG00000103490,ENSG00000104081,ENSG00000106153,ENSG00000108387,ENSG00000108953,ENSG00000110955,ENSG00000113845,ENSG00000115204…
up	TRUE	0.000422	89	1207	28	0.023	0.315	GO:1902600	BP	33	proton transmembrane transport	1	ENSG00000047249,ENSG00000110446,ENSG00000110955,ENSG00000112695,ENSG00000116288,ENSG00000116459,ENSG00000128524,ENSG00000131100,ENSG00000131174,ENSG00000135390,ENSG00000135940,ENSG00000136888,ENSG00000138495,ENSG00000154518,ENSG00000154723,ENSG00000160326,ENSG00000164919,ENSG00000165629,ENSG00000167863,ENSG00000169020,ENSG00000176340,ENSG00000177542,ENSG00000178741,ENSG00000179091,ENSG00000181804…
up	TRUE	0.000498	885	698	94	0.135	0.106	GO:0042127	BP	19	regulation of cell proliferation	1	ENSG00000004468,ENSG00000005022,ENSG00000010671,ENSG00000019582,ENSG00000028137,ENSG00000030110,ENSG00000055130,ENSG00000055332,ENSG00000078124,ENSG00000079385,ENSG00000084207,ENSG00000096968,ENSG00000096996,ENSG00000100292,ENSG00000101017,ENSG00000101160,ENSG00000101412,ENSG00000101439,ENSG00000102524,ENSG00000103811,ENSG00000104312,ENSG00000105383,ENSG00000105472,ENSG00000107954,ENSG00000111846…
up	TRUE	0.000843	226	374	24	0.064	0.106	GO:0052548	BP	7	regulation of endopeptidase activity	1	ENSG00000011422,ENSG00000091106,ENSG00000092010,ENSG00000096968,ENSG00000100911,ENSG00000101439,ENSG00000104312,ENSG00000121858,ENSG00000126709,ENSG00000130303,ENSG00000136826,ENSG00000137752,ENSG00000140464,ENSG00000149131,ENSG00000163565,ENSG00000163568,ENSG00000168961,ENSG00000183087,ENSG00000197122,ENSG00000204264,ENSG00000204397,ENSG00000232810,ENSG00000240065,ENSG00000255221
up	TRUE	0.00153	6	1011	6	0.006	1	GO:0032020	BP	26	ISG15-protein conjugation	1	ENSG00000138646,ENSG00000156587,ENSG00000170142,ENSG00000182179,ENSG00000182247,ENSG00000187608
up	TRUE	0.00222	1359	572	108	0.189	0.079	GO:0008219	BP	46	cell death	1	ENSG00000004468,ENSG00000004799,ENSG00000005022,ENSG00000007968,ENSG00000010671,ENSG00000011422,ENSG00000019582,ENSG00000030110,ENSG00000055332,ENSG00000070501,ENSG00000073111,ENSG00000078237,ENSG00000082397,ENSG00000089041,ENSG00000091106,ENSG00000096968,ENSG00000099860,ENSG00000100097,ENSG00000100292,ENSG00000101017,ENSG00000101160,ENSG00000101412,ENSG00000101439,ENSG00000103811,ENSG00000104312…
up	TRUE	0.00268	6	1105	6	0.005	1	GO:0002396	BP	2	MHC protein complex assembly	1	ENSG00000179218,ENSG00000196126,ENSG00000204257,ENSG00000204287,ENSG00000231925,ENSG00000242574
up	TRUE	0.00355	8	355	5	0.014	0.625	GO:0034154	BP	20	toll-like receptor 7 signaling pathway	1	ENSG00000110057,ENSG00000134321,ENSG00000135077,ENSG00000155629,ENSG00000196664
up	TRUE	0.00582	249	1312	56	0.043	0.225	GO:0043687	BP	10	post-translational protein modification	1	ENSG00000001036,ENSG00000008018,ENSG00000013374,ENSG00000041357,ENSG00000049449,ENSG00000055130,ENSG00000057663,ENSG00000070404,ENSG00000079999,ENSG00000092010,ENSG00000100097,ENSG00000100342,ENSG00000100387,ENSG00000100567,ENSG00000100764,ENSG00000100804,ENSG00000100897,ENSG00000100902,ENSG00000100911,ENSG00000100949,ENSG00000101439,ENSG00000101843,ENSG00000103035,ENSG00000104805,ENSG00000109046…
up	TRUE	0.00883	48	1273	18	0.014	0.375	GO:1901264	BP	54	carbohydrate derivative transport	1	ENSG00000005022,ENSG00000057663,ENSG00000118640,ENSG00000119655,ENSG00000125454,ENSG00000130958,ENSG00000134955,ENSG00000139433,ENSG00000141349,ENSG00000148339,ENSG00000157593,ENSG00000160190,ENSG00000168389,ENSG00000169241,ENSG00000175591,ENSG00000176087,ENSG00000181830,ENSG00000197746
up	TRUE	0.013	16	553	7	0.013	0.438	GO:0009074	BP	42	aromatic amino acid family catabolic process	1	ENSG00000104951,ENSG00000117009,ENSG00000131203,ENSG00000150540,ENSG00000162174,ENSG00000166228,ENSG00000183077
up	TRUE	0.0181	71	962	19	0.02	0.268	GO:0042107	BP	55	cytokine metabolic process	1	ENSG00000010610,ENSG00000100292,ENSG00000106100,ENSG00000114013,ENSG00000120949,ENSG00000121807,ENSG00000123609,ENSG00000125347,ENSG00000127666,ENSG00000136826,ENSG00000150782,ENSG00000153879,ENSG00000165168,ENSG00000168329,ENSG00000172936,ENSG00000185507,ENSG00000187796,ENSG00000196664,ENSG00000232810
up	TRUE	0.0214	138	409	17	0.042	0.123	GO:0070372	BP	53	regulation of ERK1 and ERK2 cascade	1	ENSG00000019169,ENSG00000019582,ENSG00000079385,ENSG00000104312,ENSG00000108861,ENSG00000117228,ENSG00000126458,ENSG00000135077,ENSG00000135218,ENSG00000136826,ENSG00000161929,ENSG00000163823,ENSG00000168961,ENSG00000182578,ENSG00000183087,ENSG00000197122,ENSG00000232810
up	TRUE	0.0218	9	783	6	0.008	0.667	GO:0045953	BP	61	negative regulation of natural killer cell mediated cytotoxicity	1	ENSG00000079385,ENSG00000135077,ENSG00000168961,ENSG00000170542,ENSG00000206503,ENSG00000234745
up	TRUE	0.0275	2863	474	160	0.338	0.056	GO:0048856	BP	27	anatomical structure development	1	ENSG00000007968,ENSG00000010030,ENSG00000019582,ENSG00000023902,ENSG00000025708,ENSG00000028116,ENSG00000030110,ENSG00000042753,ENSG00000055332,ENSG00000070501,ENSG00000073737,ENSG00000074660,ENSG00000079385,ENSG00000082397,ENSG00000089041,ENSG00000092964,ENSG00000093072,ENSG00000096968,ENSG00000100097,ENSG00000100292,ENSG00000100373,ENSG00000100918,ENSG00000101017,ENSG00000101160,ENSG00000101412…
up	TRUE	0.0345	89	793	19	0.024	0.213	GO:0001906	BP	9	cell killing	1	ENSG00000026751,ENSG00000079385,ENSG00000089041,ENSG00000090339,ENSG00000090382,ENSG00000096996,ENSG00000100342,ENSG00000103811,ENSG00000109861,ENSG00000117450,ENSG00000125995,ENSG00000135077,ENSG00000150782,ENSG00000166710,ENSG00000168961,ENSG00000170542,ENSG00000204516,ENSG00000206503,ENSG00000234745
up	TRUE	1.07e-19	2418	1314	437	0.333	0.181	GO:0031982	CC	24	vesicle	1	ENSG00000000938,ENSG00000001036,ENSG00000002549,ENSG00000003056,ENSG00000004455,ENSG00000004468,ENSG00000005844,ENSG00000006534,ENSG00000008018,ENSG00000009844,ENSG00000010270,ENSG00000010610,ENSG00000010671,ENSG00000011422,ENSG00000013563,ENSG00000013583,ENSG00000014641,ENSG00000014914,ENSG00000019169,ENSG00000019582,ENSG00000023191,ENSG00000023318,ENSG00000028137,ENSG00000030582,ENSG00000041357…
up	TRUE	9.57e-18	6309	1314	914	0.696	0.145	GO:0044444	CC	8	cytoplasmic part	1	ENSG00000000938,ENSG00000001036,ENSG00000002549,ENSG00000003056,ENSG00000003400,ENSG00000004455,ENSG00000004468,ENSG00000004779,ENSG00000004799,ENSG00000004961,ENSG00000005022,ENSG00000005059,ENSG00000005844,ENSG00000006534,ENSG00000006607,ENSG00000006756,ENSG00000008018,ENSG00000008130,ENSG00000008283,ENSG00000009844,ENSG00000010256,ENSG00000010270,ENSG00000010610,ENSG00000010671,ENSG00000011422…
up	TRUE	8.02e-14	1376	1314	267	0.203	0.194	GO:0070062	CC	29	extracellular exosome	1	ENSG00000000938,ENSG00000001036,ENSG00000002549,ENSG00000004455,ENSG00000004468,ENSG00000005844,ENSG00000006534,ENSG00000008018,ENSG00000009844,ENSG00000013583,ENSG00000014641,ENSG00000014914,ENSG00000019582,ENSG00000023191,ENSG00000023318,ENSG00000030582,ENSG00000041357,ENSG00000042493,ENSG00000047249,ENSG00000057608,ENSG00000064601,ENSG00000069849,ENSG00000074800,ENSG00000075239,ENSG00000075415…
up	TRUE	4.37e-11	22	783	16	0.02	0.727	GO:0042611	CC	16	MHC protein complex	1	ENSG00000019582,ENSG00000153029,ENSG00000166710,ENSG00000179344,ENSG00000196126,ENSG00000196735,ENSG00000198502,ENSG00000204257,ENSG00000204287,ENSG00000204525,ENSG00000204642,ENSG00000206503,ENSG00000223865,ENSG00000231389,ENSG00000234745,ENSG00000242574
up	TRUE	2.06e-09	2097	1314	352	0.268	0.168	GO:0031090	CC	36	organelle membrane	1	ENSG00000000938,ENSG00000003056,ENSG00000004468,ENSG00000004779,ENSG00000004961,ENSG00000005022,ENSG00000005059,ENSG00000005844,ENSG00000006534,ENSG00000008283,ENSG00000009844,ENSG00000010256,ENSG00000010270,ENSG00000010610,ENSG00000011422,ENSG00000019169,ENSG00000019582,ENSG00000028116,ENSG00000028137,ENSG00000030110,ENSG00000042753,ENSG00000047249,ENSG00000047579,ENSG00000049245,ENSG00000057663…
up	TRUE	1.39e-08	383	1314	94	0.072	0.245	GO:0005743	CC	45	mitochondrial inner membrane	1	ENSG00000000938,ENSG00000004779,ENSG00000004961,ENSG00000005022,ENSG00000005059,ENSG00000010256,ENSG00000060762,ENSG00000061794,ENSG00000065518,ENSG00000075415,ENSG00000077713,ENSG00000084754,ENSG00000090266,ENSG00000100075,ENSG00000107745,ENSG00000108826,ENSG00000109919,ENSG00000110955,ENSG00000112110,ENSG00000112695,ENSG00000113845,ENSG00000115159,ENSG00000115204,ENSG00000116288,ENSG00000116459…
up	TRUE	7.65e-08	582	1312	125	0.095	0.215	GO:0030141	CC	11	secretory granule	1	ENSG00000000938,ENSG00000001036,ENSG00000004468,ENSG00000005844,ENSG00000006534,ENSG00000008018,ENSG00000011422,ENSG00000013563,ENSG00000023318,ENSG00000028137,ENSG00000030582,ENSG00000044115,ENSG00000049245,ENSG00000057608,ENSG00000064601,ENSG00000070404,ENSG00000079385,ENSG00000084207,ENSG00000084733,ENSG00000085265,ENSG00000088986,ENSG00000090382,ENSG00000093072,ENSG00000099940,ENSG00000100243…
up	TRUE	1.01e-06	10	1255	10	0.008	1	GO:0019774	CC	60	proteasome core complex, beta-subunit complex	1	ENSG00000008018,ENSG00000100804,ENSG00000126067,ENSG00000136930,ENSG00000142507,ENSG00000159377,ENSG00000204264,ENSG00000205220,ENSG00000240065,ENSG00000277791
up	TRUE	3.55e-06	26	448	11	0.025	0.423	GO:0030669	CC	44	clathrin-coated endocytic vesicle membrane	1	ENSG00000019582,ENSG00000042753,ENSG00000150337,ENSG00000180340,ENSG00000196126,ENSG00000196735,ENSG00000198019,ENSG00000198502,ENSG00000204287,ENSG00000223865,ENSG00000231389
up	TRUE	1.06e-05	362	832	60	0.072	0.166	GO:0009986	CC	12	cell surface	1	ENSG00000004468,ENSG00000011422,ENSG00000019582,ENSG00000023318,ENSG00000049245,ENSG00000079385,ENSG00000085265,ENSG00000089041,ENSG00000090339,ENSG00000100097,ENSG00000101017,ENSG00000101160,ENSG00000105383,ENSG00000108405,ENSG00000113273,ENSG00000114013,ENSG00000115902,ENSG00000120217,ENSG00000121807,ENSG00000130303,ENSG00000134243,ENSG00000135077,ENSG00000135218,ENSG00000135404,ENSG00000136514…
up	TRUE	8.58e-05	1233	543	101	0.186	0.082	GO:0044459	CC	49	plasma membrane part	1	ENSG00000004468,ENSG00000005022,ENSG00000010671,ENSG00000011422,ENSG00000019169,ENSG00000019582,ENSG00000023902,ENSG00000042753,ENSG00000060558,ENSG00000069849,ENSG00000079385,ENSG00000082397,ENSG00000085265,ENSG00000089041,ENSG00000096968,ENSG00000100292,ENSG00000100373,ENSG00000101017,ENSG00000105281,ENSG00000107201,ENSG00000107954,ENSG00000108861,ENSG00000110852,ENSG00000111181,ENSG00000111729…
up	TRUE	0.00485	9	1029	7	0.007	0.778	GO:0000276	CC	47	mitochondrial proton-transporting ATP synthase complex, coupling factor F(o)	1	ENSG00000116459,ENSG00000135390,ENSG00000154518,ENSG00000154723,ENSG00000167863,ENSG00000169020,ENSG00000241468
up	TRUE	0.00632	42	1298	17	0.013	0.405	GO:0005747	CC	35	mitochondrial respiratory chain complex I	1	ENSG00000004779,ENSG00000065518,ENSG00000090266,ENSG00000116288,ENSG00000119421,ENSG00000125356,ENSG00000131495,ENSG00000136521,ENSG00000140990,ENSG00000145494,ENSG00000147684,ENSG00000160194,ENSG00000164258,ENSG00000184752,ENSG00000184983,ENSG00000189043,ENSG00000213619
up	TRUE	0.018	22	977	10	0.01	0.455	GO:0070069	CC	30	cytochrome complex	1	ENSG00000010256,ENSG00000131174,ENSG00000135940,ENSG00000169021,ENSG00000173660,ENSG00000176340,ENSG00000178741,ENSG00000179091,ENSG00000184076,ENSG00000189043
up	TRUE	0.0189	124	1314	33	0.025	0.266	GO:0043209	CC	31	myelin sheath	1	ENSG00000005022,ENSG00000010256,ENSG00000014641,ENSG00000057608,ENSG00000073969,ENSG00000075415,ENSG00000075624,ENSG00000092964,ENSG00000100412,ENSG00000105402,ENSG00000108387,ENSG00000110955,ENSG00000114450,ENSG00000116459,ENSG00000117450,ENSG00000123416,ENSG00000132305,ENSG00000140740,ENSG00000145545,ENSG00000146701,ENSG00000165629,ENSG00000165637,ENSG00000166165,ENSG00000166411,ENSG00000167004…
up	TRUE	3.62e-07	431	432	46	0.106	0.107	GO:0038023	MF	5	signaling receptor activity	1	ENSG00000011422,ENSG00000019169,ENSG00000019582,ENSG00000025434,ENSG00000074660,ENSG00000085265,ENSG00000089041,ENSG00000101017,ENSG00000103811,ENSG00000105281,ENSG00000111729,ENSG00000114013,ENSG00000121797,ENSG00000123358,ENSG00000126262,ENSG00000132256,ENSG00000134243,ENSG00000134470,ENSG00000135218,ENSG00000138760,ENSG00000152558,ENSG00000157240,ENSG00000158869,ENSG00000160013,ENSG00000163702…
up	TRUE	1.15e-06	19	1255	14	0.011	0.737	GO:0004298	MF	23	threonine-type endopeptidase activity	1	ENSG00000008018,ENSG00000041357,ENSG00000100567,ENSG00000100804,ENSG00000100902,ENSG00000126067,ENSG00000136930,ENSG00000142507,ENSG00000143106,ENSG00000159377,ENSG00000204264,ENSG00000205220,ENSG00000240065,ENSG00000277791
up	TRUE	5.02e-06	65	94	9	0.096	0.138	GO:0003725	MF	59	double-stranded RNA binding	1	ENSG00000055332,ENSG00000089127,ENSG00000107201,ENSG00000108771,ENSG00000111331,ENSG00000111335,ENSG00000115267,ENSG00000135114,ENSG00000137628
up	TRUE	6.01e-06	21	783	12	0.015	0.571	GO:0042605	MF	14	peptide antigen binding	1	ENSG00000116133,ENSG00000168394,ENSG00000196126,ENSG00000196735,ENSG00000198502,ENSG00000204287,ENSG00000204525,ENSG00000204642,ENSG00000206503,ENSG00000223865,ENSG00000231389,ENSG00000234745
up	TRUE	0.000162	3	50	3	0.06	1	GO:0001730	MF	18	2'-5'-oligoadenylate synthetase activity	1	ENSG00000089127,ENSG00000111331,ENSG00000111335
up	TRUE	0.000179	76	1042	24	0.023	0.316	GO:0009055	MF	4	electron transfer activity	1	ENSG00000010256,ENSG00000111275,ENSG00000112695,ENSG00000117118,ENSG00000117448,ENSG00000131174,ENSG00000131203,ENSG00000135940,ENSG00000140374,ENSG00000145494,ENSG00000145545,ENSG00000164919,ENSG00000165168,ENSG00000169021,ENSG00000172115,ENSG00000173221,ENSG00000173660,ENSG00000176340,ENSG00000178741,ENSG00000179091,ENSG00000184076,ENSG00000184752,ENSG00000189043,ENSG00000213619
up	TRUE	0.00038	1087	380	68	0.179	0.063	GO:0042802	MF	39	identical protein binding	1	ENSG00000019582,ENSG00000025708,ENSG00000026751,ENSG00000055332,ENSG00000079385,ENSG00000089041,ENSG00000091106,ENSG00000092964,ENSG00000093072,ENSG00000096968,ENSG00000100097,ENSG00000100292,ENSG00000100911,ENSG00000101347,ENSG00000101439,ENSG00000101773,ENSG00000104312,ENSG00000107201,ENSG00000108387,ENSG00000108798,ENSG00000110090,ENSG00000115267,ENSG00000115415,ENSG00000117226,ENSG00000117228…
up	TRUE	0.00261	449	1273	87	0.068	0.194	GO:0022857	MF	58	transmembrane transporter activity	1	ENSG00000003056,ENSG00000005022,ENSG00000047249,ENSG00000060762,ENSG00000069849,ENSG00000077713,ENSG00000079385,ENSG00000089041,ENSG00000100075,ENSG00000100216,ENSG00000100342,ENSG00000101986,ENSG00000103249,ENSG00000105281,ENSG00000108405,ENSG00000110446,ENSG00000110955,ENSG00000111181,ENSG00000112695,ENSG00000115902,ENSG00000116459,ENSG00000119686,ENSG00000125454,ENSG00000128524,ENSG00000130958…
up	TRUE	0.00934	5	905	5	0.006	1	GO:0015925	MF	22	galactosidase activity	1	ENSG00000102393,ENSG00000163521,ENSG00000170266,ENSG00000197746,ENSG00000198951
up	TRUE	0.00965	42	448	10	0.022	0.238	GO:0038024	MF	15	cargo receptor activity	1	ENSG00000019169,ENSG00000042753,ENSG00000074660,ENSG00000108679,ENSG00000115318,ENSG00000135218,ENSG00000138760,ENSG00000141505,ENSG00000161944,ENSG00000165457
up	TRUE	0.0142	77	1207	23	0.019	0.299	GO:0015078	MF	1	proton transmembrane transporter activity	1	ENSG00000047249,ENSG00000110446,ENSG00000110955,ENSG00000112695,ENSG00000116459,ENSG00000128524,ENSG00000131100,ENSG00000131174,ENSG00000135390,ENSG00000135940,ENSG00000136888,ENSG00000154518,ENSG00000154723,ENSG00000160326,ENSG00000164919,ENSG00000165629,ENSG00000167863,ENSG00000169020,ENSG00000176340,ENSG00000177542,ENSG00000178741,ENSG00000181804,ENSG00000189043
up	TRUE	0.0263	1631	1316	251	0.191	0.154	GO:0016787	MF	3	hydrolase activity	1	ENSG00000001036,ENSG00000002549,ENSG00000003400,ENSG00000004468,ENSG00000006756,ENSG00000008018,ENSG00000010256,ENSG00000013563,ENSG00000032444,ENSG00000041357,ENSG00000047249,ENSG00000060558,ENSG00000064601,ENSG00000065911,ENSG00000069849,ENSG00000072135,ENSG00000073111,ENSG00000073969,ENSG00000074416,ENSG00000077380,ENSG00000078124,ENSG00000078237,ENSG00000084733,ENSG00000085265,ENSG00000087111…
up	TRUE	0.0265	5	1105	5	0.005	1	GO:0046977	MF	38	TAP binding	1	ENSG00000168394,ENSG00000204267,ENSG00000204642,ENSG00000206503,ENSG00000231925
up	TRUE	0.0279	15	435	6	0.014	0.4	GO:0043394	MF	51	proteoglycan binding	1	ENSG00000093072,ENSG00000116962,ENSG00000135047,ENSG00000163131,ENSG00000164733,ENSG00000188157
down	TRUE	2.38e-07	3409	796	296	0.372	0.087	GO:0032501	BP	32	multicellular organismal process	1	ENSG00000003249,ENSG00000005339,ENSG00000005483,ENSG00000008083,ENSG00000008710,ENSG00000010361,ENSG00000013810,ENSG00000021300,ENSG00000027075,ENSG00000034053,ENSG00000037280,ENSG00000042980,ENSG00000047644,ENSG00000048740,ENSG00000049249,ENSG00000054179,ENSG00000055609,ENSG00000058668,ENSG00000061273,ENSG00000062282,ENSG00000065357,ENSG00000065526,ENSG00000065559,ENSG00000067369,ENSG00000067606…
down	TRUE	1.4e-06	2599	879	260	0.296	0.1	GO:0007275	BP	1	multicellular organism development	1	ENSG00000003249,ENSG00000005339,ENSG00000005483,ENSG00000007392,ENSG00000008083,ENSG00000008710,ENSG00000010361,ENSG00000013810,ENSG00000021300,ENSG00000027075,ENSG00000034053,ENSG00000037280,ENSG00000049249,ENSG00000053254,ENSG00000055609,ENSG00000058668,ENSG00000061273,ENSG00000062282,ENSG00000065526,ENSG00000065559,ENSG00000067369,ENSG00000067606,ENSG00000072864,ENSG00000077044,ENSG00000077454…
down	TRUE	5.92e-06	561	997	88	0.088	0.157	GO:0006325	BP	35	chromatin organization	1	ENSG00000005339,ENSG00000005483,ENSG00000008083,ENSG00000047410,ENSG00000055483,ENSG00000055609,ENSG00000057935,ENSG00000061273,ENSG00000077684,ENSG00000080503,ENSG00000080603,ENSG00000083168,ENSG00000084676,ENSG00000086758,ENSG00000096070,ENSG00000099991,ENSG00000100307,ENSG00000100425,ENSG00000100784,ENSG00000100888,ENSG00000101104,ENSG00000101849,ENSG00000103479,ENSG00000103510,ENSG00000105011…
down	TRUE	1.73e-05	2310	1000	262	0.262	0.113	GO:0006355	BP	37	regulation of transcription, DNA-templated	1	ENSG00000005339,ENSG00000005483,ENSG00000008083,ENSG00000008710,ENSG00000012822,ENSG00000027075,ENSG00000047410,ENSG00000047644,ENSG00000053254,ENSG00000055609,ENSG00000056558,ENSG00000057935,ENSG00000058668,ENSG00000059145,ENSG00000061273,ENSG00000061936,ENSG00000063587,ENSG00000065029,ENSG00000065526,ENSG00000067369,ENSG00000067606,ENSG00000072736,ENSG00000077684,ENSG00000077782,ENSG00000078804…
down	TRUE	0.00113	3380	777	270	0.347	0.08	GO:0007154	BP	3	cell communication	1	ENSG00000005339,ENSG00000007516,ENSG00000008710,ENSG00000010361,ENSG00000012232,ENSG00000021300,ENSG00000034053,ENSG00000035664,ENSG00000037280,ENSG00000047644,ENSG00000049249,ENSG00000054179,ENSG00000056558,ENSG00000058668,ENSG00000061273,ENSG00000065357,ENSG00000065526,ENSG00000065559,ENSG00000067606,ENSG00000068383,ENSG00000069020,ENSG00000069493,ENSG00000071575,ENSG00000073150,ENSG00000077044…
down	TRUE	0.00124	247	688	34	0.049	0.138	GO:0030098	BP	8	lymphocyte differentiation	1	ENSG00000067606,ENSG00000081059,ENSG00000101096,ENSG00000102245,ENSG00000105369,ENSG00000110944,ENSG00000113263,ENSG00000117322,ENSG00000122224,ENSG00000124126,ENSG00000124813,ENSG00000127152,ENSG00000131188,ENSG00000135870,ENSG00000138795,ENSG00000144161,ENSG00000148516,ENSG00000149311,ENSG00000152495,ENSG00000157764,ENSG00000160856,ENSG00000161405,ENSG00000162739,ENSG00000163599,ENSG00000168685…
down	TRUE	0.00148	62	368	11	0.03	0.177	GO:0042100	BP	18	B cell proliferation	1	ENSG00000105369,ENSG00000117322,ENSG00000135870,ENSG00000138795,ENSG00000149311,ENSG00000156738,ENSG00000159958,ENSG00000160856,ENSG00000163599,ENSG00000168685,ENSG00000185950
down	TRUE	0.00154	3361	777	268	0.345	0.08	GO:0023052	BP	10	signaling	1	ENSG00000005339,ENSG00000007516,ENSG00000008710,ENSG00000010361,ENSG00000012232,ENSG00000021300,ENSG00000034053,ENSG00000035664,ENSG00000037280,ENSG00000047644,ENSG00000049249,ENSG00000054179,ENSG00000056558,ENSG00000058668,ENSG00000061273,ENSG00000065357,ENSG00000065526,ENSG00000065559,ENSG00000067606,ENSG00000068383,ENSG00000069020,ENSG00000069493,ENSG00000071575,ENSG00000073150,ENSG00000077044…
down	TRUE	0.00723	801	984	102	0.104	0.127	GO:0018193	BP	20	peptidyl-amino acid modification	1	ENSG00000005339,ENSG00000005483,ENSG00000008083,ENSG00000008710,ENSG00000027075,ENSG00000035664,ENSG00000037280,ENSG00000055609,ENSG00000058668,ENSG00000061273,ENSG00000065559,ENSG00000067606,ENSG00000069020,ENSG00000076984,ENSG00000077684,ENSG00000077782,ENSG00000080603,ENSG00000083168,ENSG00000084676,ENSG00000096070,ENSG00000099308,ENSG00000099875,ENSG00000100425,ENSG00000100483,ENSG00000100784…
down	TRUE	0.00768	120	984	26	0.026	0.217	GO:0016573	BP	36	histone acetylation	1	ENSG00000005339,ENSG00000077684,ENSG00000080603,ENSG00000083168,ENSG00000084676,ENSG00000096070,ENSG00000100425,ENSG00000100784,ENSG00000103510,ENSG00000110583,ENSG00000112983,ENSG00000118058,ENSG00000120071,ENSG00000120616,ENSG00000136504,ENSG00000138795,ENSG00000147162,ENSG00000156650,ENSG00000158321,ENSG00000168137,ENSG00000168395,ENSG00000169057,ENSG00000169375,ENSG00000178028,ENSG00000183495…
down	TRUE	0.0219	283	792	38	0.048	0.134	GO:0051272	BP	28	positive regulation of cellular component movement	1	ENSG00000035664,ENSG00000037280,ENSG00000061273,ENSG00000077782,ENSG00000105429,ENSG00000107742,ENSG00000108854,ENSG00000109756,ENSG00000110944,ENSG00000111913,ENSG00000114861,ENSG00000115594,ENSG00000117020,ENSG00000123908,ENSG00000124126,ENSG00000124181,ENSG00000125735,ENSG00000134954,ENSG00000135679,ENSG00000138795,ENSG00000138814,ENSG00000140443,ENSG00000141298,ENSG00000146904,ENSG00000147459…
down	TRUE	0.0263	296	792	39	0.049	0.132	GO:0040017	BP	7	positive regulation of locomotion	1	ENSG00000035664,ENSG00000037280,ENSG00000061273,ENSG00000077782,ENSG00000105429,ENSG00000107742,ENSG00000108854,ENSG00000109756,ENSG00000110944,ENSG00000111913,ENSG00000114861,ENSG00000115594,ENSG00000117020,ENSG00000123908,ENSG00000124126,ENSG00000124181,ENSG00000125735,ENSG00000134954,ENSG00000135679,ENSG00000138795,ENSG00000138814,ENSG00000140443,ENSG00000141298,ENSG00000146904,ENSG00000147459…
down	TRUE	0.0332	166	233	12	0.052	0.072	GO:0046777	BP	26	protein autophosphorylation	1	ENSG00000035664,ENSG00000037280,ENSG00000077782,ENSG00000116106,ENSG00000136573,ENSG00000140443,ENSG00000142405,ENSG00000149311,ENSG00000152495,ENSG00000177606,ENSG00000178607,ENSG00000196411
down	TRUE	0.0336	465	138	15	0.109	0.032	GO:0006954	BP	30	inflammatory response	1	ENSG00000049249,ENSG00000115590,ENSG00000115594,ENSG00000117322,ENSG00000131471,ENSG00000133048,ENSG00000156711,ENSG00000163421,ENSG00000168229,ENSG00000169902,ENSG00000174885,ENSG00000177606,ENSG00000196083,ENSG00000203710,ENSG00000229314
down	TRUE	0.0419	89	893	19	0.021	0.213	GO:0007411	BP	23	axon guidance	1	ENSG00000100784,ENSG00000105429,ENSG00000114554,ENSG00000114861,ENSG00000115306,ENSG00000116106,ENSG00000118263,ENSG00000124181,ENSG00000125170,ENSG00000127152,ENSG00000130827,ENSG00000135622,ENSG00000138834,ENSG00000143434,ENSG00000154229,ENSG00000171608,ENSG00000185920,ENSG00000185950,ENSG00000197694
down	TRUE	5.8e-07	2629	198	70	0.354	0.027	GO:0031224	CC	6	intrinsic component of membrane	1	ENSG00000022567,ENSG00000035664,ENSG00000037280,ENSG00000042980,ENSG00000049249,ENSG00000054179,ENSG00000057704,ENSG00000073150,ENSG00000077782,ENSG00000091972,ENSG00000093134,ENSG00000100346,ENSG00000106714,ENSG00000109756,ENSG00000110660,ENSG00000111261,ENSG00000113749,ENSG00000114770,ENSG00000115590,ENSG00000115594,ENSG00000116106,ENSG00000116299,ENSG00000116729,ENSG00000117322,ENSG00000119121…
down	TRUE	7.84e-07	2524	198	68	0.343	0.027	GO:0005886	CC	9	plasma membrane	1	ENSG00000007516,ENSG00000037280,ENSG00000042980,ENSG00000049249,ENSG00000054179,ENSG00000073150,ENSG00000077782,ENSG00000091972,ENSG00000093134,ENSG00000100346,ENSG00000103154,ENSG00000106714,ENSG00000109756,ENSG00000113749,ENSG00000114770,ENSG00000115590,ENSG00000115594,ENSG00000116106,ENSG00000116299,ENSG00000116729,ENSG00000117322,ENSG00000118515,ENSG00000119121,ENSG00000124731,ENSG00000125430…
down	TRUE	0.0289	885	997	109	0.109	0.123	GO:0044451	CC	5	nucleoplasm part	1	ENSG00000005339,ENSG00000005483,ENSG00000008083,ENSG00000055483,ENSG00000055609,ENSG00000057935,ENSG00000061273,ENSG00000064607,ENSG00000067369,ENSG00000074356,ENSG00000077454,ENSG00000077684,ENSG00000078804,ENSG00000079313,ENSG00000080603,ENSG00000081059,ENSG00000083168,ENSG00000083896,ENSG00000096070,ENSG00000099875,ENSG00000100201,ENSG00000100207,ENSG00000100241,ENSG00000100425,ENSG00000100888…
down	TRUE	0.0339	7	756	5	0.007	0.714	GO:0070776	CC	22	MOZ/MORF histone acetyltransferase complex	1	ENSG00000083168,ENSG00000096070,ENSG00000100425,ENSG00000156650,ENSG00000168395
down	TRUE	0.0347	362	346	24	0.069	0.066	GO:0009986	CC	25	cell surface	1	ENSG00000049249,ENSG00000105369,ENSG00000115594,ENSG00000116106,ENSG00000131471,ENSG00000132470,ENSG00000132704,ENSG00000137103,ENSG00000140545,ENSG00000156738,ENSG00000159958,ENSG00000160305,ENSG00000160683,ENSG00000160856,ENSG00000163534,ENSG00000163599,ENSG00000168685,ENSG00000178726,ENSG00000180871,ENSG00000187912,ENSG00000197081,ENSG00000197965,ENSG00000197992,ENSG00000203710
down	TRUE	3.12e-06	303	172	19	0.11	0.063	GO:0004888	MF	24	transmembrane signaling receptor activity	1	ENSG00000037280,ENSG00000049249,ENSG00000077782,ENSG00000113749,ENSG00000115590,ENSG00000115594,ENSG00000116106,ENSG00000117322,ENSG00000131355,ENSG00000137642,ENSG00000140443,ENSG00000168229,ENSG00000174885,ENSG00000178726,ENSG00000180758,ENSG00000185920,ENSG00000196083,ENSG00000196411,ENSG00000203710
down	TRUE	3.53e-05	16	295	7	0.024	0.438	GO:0004714	MF	13	transmembrane receptor protein tyrosine kinase activity	1	ENSG00000037280,ENSG00000077782,ENSG00000116106,ENSG00000140443,ENSG00000196411,ENSG00000197081,ENSG00000204580
down	TRUE	0.00154	1220	997	148	0.148	0.121	GO:0140110	MF	12	transcription regulator activity	1	ENSG00000005339,ENSG00000008083,ENSG00000012822,ENSG00000053254,ENSG00000057935,ENSG00000059145,ENSG00000061273,ENSG00000063587,ENSG00000065029,ENSG00000067369,ENSG00000072736,ENSG00000077684,ENSG00000080503,ENSG00000080603,ENSG00000081059,ENSG00000081665,ENSG00000083168,ENSG00000084676,ENSG00000087903,ENSG00000089280,ENSG00000096654,ENSG00000099326,ENSG00000100201,ENSG00000100207,ENSG00000101096…
down	TRUE	0.00364	353	997	56	0.056	0.159	GO:0003682	MF	14	chromatin binding	1	ENSG00000005339,ENSG00000008083,ENSG00000012822,ENSG00000047410,ENSG00000057935,ENSG00000061273,ENSG00000080503,ENSG00000084676,ENSG00000099991,ENSG00000100888,ENSG00000101096,ENSG00000103479,ENSG00000108312,ENSG00000108468,ENSG00000108799,ENSG00000109118,ENSG00000110713,ENSG00000111642,ENSG00000114861,ENSG00000115548,ENSG00000116539,ENSG00000116560,ENSG00000118007,ENSG00000118058,ENSG00000119772…
down	TRUE	0.00418	4	123	3	0.024	0.75	GO:0004908	MF	29	interleukin-1 receptor activity	1	ENSG00000115590,ENSG00000115594,ENSG00000196083
down	TRUE	0.00836	2	31	2	0.065	1	GO:0052595	MF	16	aliphatic-amine oxidase activity	1	ENSG00000131471,ENSG00000131480
down	TRUE	0.00836	2	31	2	0.065	1	GO:0052596	MF	27	phenethylamine:oxygen oxidoreductase (deaminating) activity	1	ENSG00000131471,ENSG00000131480
down	TRUE	0.00836	2	31	2	0.065	1	GO:0008131	MF	21	primary amine oxidase activity	1	ENSG00000131471,ENSG00000131480
down	TRUE	0.00836	2	31	2	0.065	1	GO:0052593	MF	34	tryptamine:oxygen oxidoreductase (deaminating) activity	1	ENSG00000131471,ENSG00000131480
down	TRUE	0.00836	2	31	2	0.065	1	GO:0052594	MF	33	aminoacetone:oxygen oxidoreductase(deaminating) activity	1	ENSG00000131471,ENSG00000131480
down	TRUE	0.0112	61	231	8	0.035	0.131	GO:0019838	MF	17	growth factor binding	1	ENSG00000037280,ENSG00000077782,ENSG00000115590,ENSG00000115594,ENSG00000132470,ENSG00000140443,ENSG00000142156,ENSG00000197081
down	TRUE	0.0159	194	949	34	0.036	0.175	GO:0005085	MF	11	guanyl-nucleotide exchange factor activity	1	ENSG00000068831,ENSG00000076928,ENSG00000077782,ENSG00000088387,ENSG00000090924,ENSG00000100241,ENSG00000103657,ENSG00000104880,ENSG00000105443,ENSG00000107263,ENSG00000109756,ENSG00000115306,ENSG00000116191,ENSG00000124126,ENSG00000125637,ENSG00000125731,ENSG00000126822,ENSG00000128731,ENSG00000136828,ENSG00000146426,ENSG00000147459,ENSG00000148660,ENSG00000154358,ENSG00000160271,ENSG00000162434…
down	TRUE	0.0301	38	779	11	0.014	0.289	GO:0018024	MF	2	histone-lysine N-methyltransferase activity	1	ENSG00000005483,ENSG00000055609,ENSG00000108799,ENSG00000116539,ENSG00000116731,ENSG00000118058,ENSG00000133247,ENSG00000139718,ENSG00000147548,ENSG00000167548,ENSG00000272333
GO_categories_G4_d7_vs_d1
query.name	significant	p.value	term.size	query.size	overlap.size	precision	recall	term.id	domain	subgraph.number	term.name	relative.depth	intersection
up	TRUE	1.33e-60	76	48	33	0.688	0.434	GO:0006958	BP	10	complement activation, classical pathway	1	ENSG00000211598,ENSG00000211644,ENSG00000211648,ENSG00000211651,ENSG00000211653,ENSG00000211659,ENSG00000211660,ENSG00000211662,ENSG00000211666,ENSG00000211668,ENSG00000211892,ENSG00000211896,ENSG00000211941,ENSG00000211945,ENSG00000211950,ENSG00000211955,ENSG00000211959,ENSG00000211962,ENSG00000211965,ENSG00000211966,ENSG00000211967,ENSG00000211976,ENSG00000224373,ENSG00000240864,ENSG00000241351…
up	TRUE	4.41e-44	235	48	34	0.708	0.145	GO:0006909	BP	17	phagocytosis	1	ENSG00000211598,ENSG00000211644,ENSG00000211648,ENSG00000211651,ENSG00000211653,ENSG00000211659,ENSG00000211660,ENSG00000211662,ENSG00000211666,ENSG00000211668,ENSG00000211892,ENSG00000211896,ENSG00000211941,ENSG00000211945,ENSG00000211950,ENSG00000211955,ENSG00000211959,ENSG00000211962,ENSG00000211965,ENSG00000211966,ENSG00000211967,ENSG00000211976,ENSG00000224373,ENSG00000239264,ENSG00000240864…
up	TRUE	2.7e-39	298	50	34	0.68	0.114	GO:0002429	BP	9	immune response-activating cell surface receptor signaling pathway	1	ENSG00000004468,ENSG00000211598,ENSG00000211644,ENSG00000211648,ENSG00000211651,ENSG00000211653,ENSG00000211659,ENSG00000211660,ENSG00000211662,ENSG00000211666,ENSG00000211668,ENSG00000211892,ENSG00000211896,ENSG00000211941,ENSG00000211945,ENSG00000211950,ENSG00000211955,ENSG00000211959,ENSG00000211962,ENSG00000211965,ENSG00000211966,ENSG00000211967,ENSG00000211976,ENSG00000224373,ENSG00000240864…
up	TRUE	9.5e-25	285	47	25	0.532	0.088	GO:0050900	BP	22	leukocyte migration	1	ENSG00000132465,ENSG00000211598,ENSG00000211644,ENSG00000211648,ENSG00000211651,ENSG00000211653,ENSG00000211659,ENSG00000211660,ENSG00000211662,ENSG00000211666,ENSG00000211668,ENSG00000211941,ENSG00000211955,ENSG00000211959,ENSG00000211962,ENSG00000211967,ENSG00000224373,ENSG00000240864,ENSG00000241351,ENSG00000242371,ENSG00000243466,ENSG00000244116,ENSG00000244437,ENSG00000251546,ENSG00000270550
up	TRUE	5.65e-13	33	54	10	0.185	0.303	GO:0006910	BP	14	phagocytosis, recognition	1	ENSG00000211892,ENSG00000211896,ENSG00000211899,ENSG00000211945,ENSG00000211950,ENSG00000211965,ENSG00000211966,ENSG00000211976,ENSG00000254709,ENSG00000280411
up	TRUE	2.17e-11	119	54	13	0.241	0.109	GO:0050864	BP	20	regulation of B cell activation	1	ENSG00000004468,ENSG00000170476,ENSG00000211892,ENSG00000211896,ENSG00000211899,ENSG00000211945,ENSG00000211950,ENSG00000211965,ENSG00000211966,ENSG00000211976,ENSG00000240505,ENSG00000254709,ENSG00000280411
up	TRUE	1.35e-10	54	54	10	0.185	0.185	GO:0006911	BP	25	phagocytosis, engulfment	1	ENSG00000211892,ENSG00000211896,ENSG00000211899,ENSG00000211945,ENSG00000211950,ENSG00000211965,ENSG00000211966,ENSG00000211976,ENSG00000254709,ENSG00000280411
up	TRUE	5.96e-08	132	54	11	0.204	0.083	GO:0042742	BP	12	defense response to bacterium	1	ENSG00000132465,ENSG00000211892,ENSG00000211896,ENSG00000211899,ENSG00000211945,ENSG00000211950,ENSG00000211965,ENSG00000211966,ENSG00000211976,ENSG00000254709,ENSG00000280411
up	TRUE	0.0101	223	80	10	0.125	0.045	GO:0034976	BP	1	response to endoplasmic reticulum stress	1	ENSG00000051108,ENSG00000074842,ENSG00000099958,ENSG00000100219,ENSG00000134109,ENSG00000144867,ENSG00000153066,ENSG00000155660,ENSG00000166598,ENSG00000239264
up	TRUE	0.0141	98	80	7	0.087	0.071	GO:0030968	BP	7	endoplasmic reticulum unfolded protein response	1	ENSG00000051108,ENSG00000074842,ENSG00000099958,ENSG00000100219,ENSG00000134109,ENSG00000144867,ENSG00000166598
up	TRUE	4.46e-28	87	54	21	0.389	0.241	GO:0072562	CC	8	blood microparticle	1	ENSG00000132465,ENSG00000211598,ENSG00000211648,ENSG00000211659,ENSG00000211662,ENSG00000211677,ENSG00000211679,ENSG00000211892,ENSG00000211896,ENSG00000211899,ENSG00000211945,ENSG00000211950,ENSG00000211965,ENSG00000211966,ENSG00000211976,ENSG00000241351,ENSG00000242371,ENSG00000243466,ENSG00000244437,ENSG00000254709,ENSG00000280411
up	TRUE	1.67e-20	2524	51	45	0.882	0.018	GO:0005886	CC	26	plasma membrane	1	ENSG00000004468,ENSG00000048462,ENSG00000135916,ENSG00000211598,ENSG00000211632,ENSG00000211642,ENSG00000211644,ENSG00000211648,ENSG00000211649,ENSG00000211651,ENSG00000211653,ENSG00000211659,ENSG00000211660,ENSG00000211662,ENSG00000211666,ENSG00000211668,ENSG00000211669,ENSG00000211677,ENSG00000211679,ENSG00000211892,ENSG00000211896,ENSG00000211941,ENSG00000211945,ENSG00000211950,ENSG00000211955…
up	TRUE	5.39e-16	28	54	11	0.204	0.393	GO:0042571	CC	23	immunoglobulin complex, circulating	1	ENSG00000132465,ENSG00000211892,ENSG00000211896,ENSG00000211899,ENSG00000211945,ENSG00000211950,ENSG00000211965,ENSG00000211966,ENSG00000211976,ENSG00000254709,ENSG00000280411
up	TRUE	5.62e-06	153	54	10	0.185	0.065	GO:0009897	CC	21	external side of plasma membrane	1	ENSG00000211892,ENSG00000211896,ENSG00000211899,ENSG00000211945,ENSG00000211950,ENSG00000211965,ENSG00000211966,ENSG00000211976,ENSG00000254709,ENSG00000280411
up	TRUE	5.18e-76	127	48	42	0.875	0.331	GO:0003823	MF	18	antigen binding	1	ENSG00000132465,ENSG00000211598,ENSG00000211632,ENSG00000211642,ENSG00000211644,ENSG00000211648,ENSG00000211649,ENSG00000211651,ENSG00000211653,ENSG00000211659,ENSG00000211660,ENSG00000211662,ENSG00000211666,ENSG00000211668,ENSG00000211669,ENSG00000211677,ENSG00000211679,ENSG00000211892,ENSG00000211896,ENSG00000211941,ENSG00000211945,ENSG00000211950,ENSG00000211955,ENSG00000211959,ENSG00000211962…
up	TRUE	2.63e-39	99	47	26	0.553	0.263	GO:0004252	MF	15	serine-type endopeptidase activity	1	ENSG00000211598,ENSG00000211644,ENSG00000211648,ENSG00000211651,ENSG00000211653,ENSG00000211659,ENSG00000211660,ENSG00000211662,ENSG00000211666,ENSG00000211668,ENSG00000211892,ENSG00000211896,ENSG00000211941,ENSG00000211955,ENSG00000211959,ENSG00000211962,ENSG00000211967,ENSG00000224373,ENSG00000240864,ENSG00000241351,ENSG00000242371,ENSG00000243466,ENSG00000244116,ENSG00000244437,ENSG00000251546…
up	TRUE	2.1e-15	31	54	11	0.204	0.355	GO:0034987	MF	19	immunoglobulin receptor binding	1	ENSG00000132465,ENSG00000211892,ENSG00000211896,ENSG00000211899,ENSG00000211945,ENSG00000211950,ENSG00000211965,ENSG00000211966,ENSG00000211976,ENSG00000254709,ENSG00000280411

## Sheet: Fig5E
G4_lo_d3_vs_d1								G4_hi_d3_vs_d1
GeneID	Symbol	type_of_gene	logFC	AveExpr	adj.P.Val			GeneID	Symbol	type_of_gene	logFC	AveExpr	adj.P.Val
ENSG00000059588.9	TARBP1	protein_coding	0.546898	4.89558	0.583656			ENSG00000115875.18	SRSF7	protein_coding	-0.34076	6.57321	0.120624
ENSG00000196696.12	PDXDC2P	processed_transcript	0.725279	2.97033	0.561064			ENSG00000124193.14	SRSF6	protein_coding	-0.261347	7.2256	0.245306
ENSG00000176986.14	SEC24C	protein_coding	-0.144292	7.48645	0.59657			ENSG00000167842.15	MIS12	protein_coding	-0.439965	3.88805	0.245306
ENSG00000188283.11	ZNF383	protein_coding	0.393817	3.20706	0.59657			ENSG00000168826.15	ZBTB49	protein_coding	-0.377603	3.29093	0.245306
ENSG00000092199.17	HNRNPC	protein_coding	-0.21122	8.25544	0.59657			ENSG00000005844.17	ITGAL	protein_coding	0.25426	9.53225	0.261453
ENSG00000184047.15	DIABLO	protein_coding	0.474962	2.45076	0.59657			ENSG00000138279.15	ANXA7	protein_coding	0.202448	6.0871	0.292254
ENSG00000126653.15	NSRP1	protein_coding	0.291266	4.21227	0.59657			ENSG00000100650.15	SRSF5	protein_coding	-0.233932	8.4638	0.292254
ENSG00000124279.11	FASTKD3	protein_coding	0.58582	2.1858	0.59657			ENSG00000132704.15	FCRL2	protein_coding	-0.678772	4.43879	0.292254
ENSG00000148057.15	IDNK	protein_coding	0.523954	2.3843	0.59657			ENSG00000132680.10	KIAA0907	protein_coding	-0.31651	5.79174	0.292254
ENSG00000108474.16	PIGL	protein_coding	0.445916	3.98778	0.59657			ENSG00000143499.13	SMYD2	protein_coding	-0.324968	4.42809	0.292254
ENSG00000068976.13	PYGM	protein_coding	-0.357417	4.28151	0.698991			ENSG00000151445.15	VIPAS39	protein_coding	0.233774	4.39792	0.306437
ENSG00000027001.9	MIPEP	protein_coding	0.589385	1.59345	0.59657			ENSG00000164548.10	TRA2A	protein_coding	-0.351753	6.32517	0.339902
ENSG00000224066.1	RP4-622L5.7	antisense	0.696778	1.77554	0.59657			ENSG00000175505.10	CLCF1	protein_coding	-0.53845	2.92304	0.292254
ENSG00000180953.11	ST20	protein_coding	-0.545293	4.48993	0.698991			ENSG00000111364.15	DDX55	protein_coding	-0.285861	4.57977	0.339902
ENSG00000101079.20	NDRG3	protein_coding	-0.212693	5.10967	0.698991			ENSG00000169914.5	OTUD3	protein_coding	-0.421676	3.73257	0.339902
ENSG00000100591.7	AHSA1	protein_coding	-0.216406	5.25059	0.698991			ENSG00000140153.17	WDR20	protein_coding	-0.280072	4.43449	0.339902
ENSG00000215022.7	RP1-257A7.4	antisense	-0.577944	1.90687	0.59657			ENSG00000063978.15	RNF4	protein_coding	0.161291	6.62268	0.339902
ENSG00000139055.6	ERP27	protein_coding	0.418859	3.18002	0.698991			ENSG00000108654.11	DDX5	protein_coding	-0.269803	9.99881	0.339902
ENSG00000063244.12	U2AF2	protein_coding	-0.143296	7.95445	0.698991			ENSG00000026652.13	AGPAT4	protein_coding	-0.453657	4.00694	0.339902
ENSG00000104852.14	SNRNP70	protein_coding	-0.223168	9.33875	0.698991			ENSG00000136111.12	TBC1D4	protein_coding	-0.527261	5.33927	0.339902
ENSG00000259291.2	RP11-617F23.1	antisense	0.398172	2.87174	0.698991			ENSG00000134884.13	ARGLU1	protein_coding	-0.429749	7.10987	0.339902
ENSG00000174529.7	TMEM81	protein_coding	-0.530184	1.89285	0.59657			ENSG00000156232.7	WHAMM	protein_coding	-0.238984	4.79897	0.339902
ENSG00000140395.8	WDR61	protein_coding	0.235005	4.16689	0.698991			ENSG00000213918.10	DNASE1	protein_coding	-0.311599	5.84158	0.339902
ENSG00000103248.17	MTHFSD	protein_coding	0.237763	4.23813	0.698991			ENSG00000107745.16	MICU1	protein_coding	0.306809	5.63635	0.339902
ENSG00000205784.2	ARRDC5	protein_coding	0.4388	3.14186	0.698991			ENSG00000196187.11	TMEM63A	protein_coding	-0.282539	7.88099	0.339902
ENSG00000114904.12	NEK4	protein_coding	0.296077	3.92498	0.698991			ENSG00000105323.16	HNRNPUL1	protein_coding	0.195799	8.56361	0.339902
ENSG00000173950.15	XXYLT1	protein_coding	0.361962	3.14481	0.698991			ENSG00000078699.21	CBFA2T2	protein_coding	-0.232398	5.35442	0.339902
ENSG00000130254.11	SAFB2	protein_coding	-0.201417	7.21993	0.698991			ENSG00000073050.11	XRCC1	protein_coding	0.257862	5.34968	0.339902
ENSG00000137274.12	BPHL	protein_coding	0.457818	2.42463	0.698991			ENSG00000162419.12	GMEB1	protein_coding	0.189551	4.4003	0.339902
ENSG00000240038.6	AMY2B	protein_coding	0.34143	4.25873	0.698991			ENSG00000160336.14	ZNF761	protein_coding	-0.522148	3.46645	0.339902
ENSG00000075188.8	NUP37	protein_coding	0.422476	2.33821	0.698991			ENSG00000204165.5	CXorf65	protein_coding	0.361149	3.79096	0.339902
ENSG00000111412.5	C12orf49	protein_coding	-0.202745	5.0082	0.698991			ENSG00000112715.20	VEGFA	protein_coding	-0.49057	4.06179	0.339902
ENSG00000171163.15	ZNF692	protein_coding	-0.234848	5.86695	0.698991			ENSG00000162735.18	PEX19	protein_coding	0.194688	4.43265	0.352464
ENSG00000259431.5	THTPA	protein_coding	0.476616	2.22304	0.698991			ENSG00000184787.18	UBE2G2	protein_coding	-0.20749	6.89254	0.378827
ENSG00000006712.14	PAF1	protein_coding	-0.248649	5.75435	0.698991			ENSG00000183530.13	PRR14L	protein_coding	-0.288004	6.27989	0.382629
ENSG00000254887.1	CTC-378H22.1	processed_transcript	0.622791	1.1959	0.59657			ENSG00000135686.12	KLHL36	protein_coding	-0.277595	6.2952	0.384519
ENSG00000104960.15	PTOV1	protein_coding	-0.257177	6.98895	0.706171			ENSG00000147174.11	ACRC	protein_coding	-0.438032	2.79931	0.339902
ENSG00000134864.10	GGACT	protein_coding	0.859992	1.65287	0.59657			ENSG00000168672.3	FAM84B	protein_coding	-0.586369	3.29243	0.339902
ENSG00000159761.14	C16orf86	protein_coding	-0.436785	2.46632	0.698991			ENSG00000121210.15	KIAA0922	protein_coding	0.132599	6.90667	0.403519
ENSG00000116962.14	NID1	protein_coding	0.59247	4.10304	0.7082			ENSG00000131051.20	RBM39	protein_coding	-0.231495	8.2132	0.403519
ENSG00000180787.5	ZFP3	protein_coding	0.416846	3.45906	0.706171			ENSG00000160305.17	DIP2A	protein_coding	-0.464938	6.59859	0.40448
ENSG00000092529.22	CAPN3	protein_coding	0.708345	2.12191	0.698991			ENSG00000117318.8	ID3	protein_coding	-0.462559	3.81982	0.385583
ENSG00000125386.14	FAM193A	protein_coding	-0.173113	5.8849	0.758165			ENSG00000187189.10	TSPYL4	protein_coding	-0.39649	3.86488	0.39373
ENSG00000118513.18	MYB	protein_coding	0.52123	2.27805	0.698991			ENSG00000004142.11	POLDIP2	protein_coding	0.199247	5.49411	0.404693
ENSG00000127124.13	HIVEP3	protein_coding	0.438388	4.86359	0.759145			ENSG00000074935.13	TUBE1	protein_coding	-0.612837	2.67322	0.339902
ENSG00000136541.14	ERMN	protein_coding	0.488347	3.39563	0.733425			ENSG00000178974.9	FBXO34	protein_coding	-0.278506	4.29781	0.40448
ENSG00000044574.7	HSPA5	protein_coding	-0.229879	7.52696	0.759145			ENSG00000119487.16	MAPKAP1	protein_coding	0.15014	5.4671	0.404693
ENSG00000165819.11	METTL3	protein_coding	0.187415	5.58028	0.759145			ENSG00000156976.14	EIF4A2	protein_coding	-0.313529	7.63488	0.404693
ENSG00000163686.13	ABHD6	protein_coding	0.321434	2.84733	0.731999			ENSG00000176915.14	ANKLE2	protein_coding	-0.145921	6.21975	0.404693
ENSG00000165175.15	MID1IP1	protein_coding	-0.270245	6.80244	0.759145			ENSG00000141452.9	C18orf8	protein_coding	0.198546	5.4857	0.404693
ENSG00000083123.14	BCKDHB	protein_coding	0.677152	2.09054	0.698991			ENSG00000134744.13	ZCCHC11	protein_coding	-0.358732	5.74692	0.404693
ENSG00000151876.12	FBXO4	protein_coding	0.47414	2.08851	0.698991			ENSG00000215252.11	GOLGA8B	protein_coding	-0.53334	5.55879	0.404693
ENSG00000215271.7	HOMEZ	protein_coding	0.233071	3.75613	0.759145			ENSG00000116198.12	CEP104	protein_coding	-0.251436	4.86782	0.404693
ENSG00000114650.18	SCAP	protein_coding	-0.24358	7.4789	0.777423			ENSG00000183718.5	TRIM52	protein_coding	-0.394459	5.24441	0.404693
ENSG00000198521.11	ZNF43	protein_coding	0.386091	3.26453	0.759145			ENSG00000168395.14	ING5	protein_coding	-0.275941	5.16781	0.404693
ENSG00000127399.14	LRRC61	protein_coding	-0.317194	3.32621	0.777848			ENSG00000165661.15	QSOX2	protein_coding	-0.323431	4.89079	0.404693
ENSG00000213020.8	ZNF611	protein_coding	0.360879	3.77082	0.782026			ENSG00000149187.17	CELF1	protein_coding	-0.229466	7.54756	0.404693
ENSG00000187838.16	TMEM256-PLSCR3	protein_coding	0.584989	1.52577	0.698991			ENSG00000184277.12	TM2D3	protein_coding	-0.217287	4.91278	0.404693
ENSG00000166888.10	STAT6	protein_coding	-0.21686	9.88457	0.801202			ENSG00000116962.14	NID1	protein_coding	0.59393	4.10304	0.404693
ENSG00000133872.13	SARAF	protein_coding	-0.133647	8.5812	0.801202			ENSG00000114686.8	MRPL3	protein_coding	0.257226	4.4468	0.404693
ENSG00000242258.1	LINC00996	lincRNA	0.676115	1.36529	0.698991			ENSG00000120370.12	GORAB	protein_coding	-0.582472	2.21236	0.339902
ENSG00000185436.11	IFNLR1	protein_coding	0.526548	2.49798	0.759145			ENSG00000090905.17	TNRC6A	protein_coding	-0.255131	5.97573	0.416259
ENSG00000068308.13	OTUD5	protein_coding	-0.180909	7.73776	0.829071			ENSG00000114857.17	NKTR	protein_coding	-0.462397	7.44326	0.416259
ENSG00000151665.12	PIGF	protein_coding	0.328015	2.8421	0.801202			ENSG00000058673.15	ZC3H11A	protein_coding	-0.307907	7.23227	0.416259
ENSG00000214706.10	IFRD2	protein_coding	0.253297	4.54796	0.829071			ENSG00000138399.17	FASTKD1	protein_coding	-0.464463	3.17584	0.404693
ENSG00000165046.12	LETM2	protein_coding	-0.550103	2.72438	0.801202			ENSG00000167524.14	SGK494	protein_coding	-0.397304	3.57875	0.404693
ENSG00000166261.10	ZNF202	protein_coding	0.249207	3.67674	0.829071			ENSG00000163472.18	TMEM79	protein_coding	-0.26152	4.06393	0.416259
ENSG00000163346.16	PBXIP1	protein_coding	-0.268976	8.93907	0.829071			ENSG00000122122.9	SASH3	protein_coding	0.182673	8.5136	0.416259
ENSG00000174004.5	NRROS	protein_coding	0.259041	5.70809	0.829071			ENSG00000164916.10	FOXK1	protein_coding	-0.293311	6.06585	0.416259
ENSG00000135407.10	AVIL	protein_coding	-0.473383	4.62439	0.829071			ENSG00000196230.12	TUBB	protein_coding	0.185957	7.77386	0.416259
ENSG00000146776.14	ATXN7L1	protein_coding	0.259788	4.34516	0.829071			ENSG00000007392.16	LUC7L	protein_coding	-0.190458	6.21954	0.416259
ENSG00000260793.2	RP5-882C2.2	antisense	0.307882	3.72072	0.829071			ENSG00000120694.19	HSPH1	protein_coding	-0.336924	5.06253	0.416259
ENSG00000185513.14	L3MBTL1	protein_coding	0.272305	3.82174	0.829071			ENSG00000135124.14	P2RX4	protein_coding	0.24206	5.10584	0.416259
ENSG00000172465.13	TCEAL1	protein_coding	-0.563475	1.28339	0.698991			ENSG00000162396.5	PARS2	protein_coding	0.499055	1.62311	0.339902
ENSG00000142552.7	RCN3	protein_coding	-0.431293	6.51227	0.843318			ENSG00000001167.14	NFYA	protein_coding	-0.277948	5.14924	0.416259
ENSG00000157617.16	C2CD2	protein_coding	0.328966	3.13664	0.829071			ENSG00000135473.14	PAN2	protein_coding	-0.245111	6.0454	0.416259
ENSG00000112578.9	BYSL	protein_coding	0.452803	2.21512	0.801202			ENSG00000147133.15	TAF1	protein_coding	-0.385195	5.77153	0.416259
ENSG00000272667.1	RP11-395A13.2	lincRNA	0.535935	1.03379	0.698991			ENSG00000251369.8	ZNF550	protein_coding	-0.597563	3.25801	0.416259
ENSG00000109971.13	HSPA8	protein_coding	-0.177226	9.10998	0.878735			ENSG00000112159.11	MDN1	protein_coding	-0.385425	5.78351	0.416259
ENSG00000105443.13	CYTH2	protein_coding	-0.192683	6.01123	0.878219			ENSG00000185219.15	ZNF445	protein_coding	-0.324556	4.99172	0.416259
ENSG00000004478.7	FKBP4	protein_coding	-0.229447	4.83606	0.888807			ENSG00000143442.21	POGZ	protein_coding	-0.223336	6.49294	0.416259
ENSG00000165457.13	FOLR2	protein_coding	0.563781	1.48166	0.801202			ENSG00000188612.11	SUMO2	protein_coding	0.16377	6.31374	0.416259
ENSG00000149292.16	TTC12	protein_coding	0.336863	3.40882	0.883635			ENSG00000275700.4	AATF	protein_coding	0.235368	5.63217	0.416259
ENSG00000237772.1	AC092620.3	lincRNA	-0.877926	0.670793	0.698991			ENSG00000082512.14	TRAF5	protein_coding	-0.343992	5.6067	0.416259
ENSG00000136141.14	LRCH1	protein_coding	0.296883	3.63953	0.898428			ENSG00000165359.14	DDX26B	protein_coding	-0.373306	5.11178	0.416259
ENSG00000137171.14	KLC4	protein_coding	-0.197269	4.72994	0.898428			ENSG00000041802.10	LSG1	protein_coding	-0.220305	4.95676	0.416259
ENSG00000158373.8	HIST1H2BD	protein_coding	-0.412114	3.45421	0.898428			ENSG00000167613.15	LAIR1	protein_coding	0.249372	6.75624	0.416259
ENSG00000178057.14	NDUFAF3	protein_coding	0.260473	5.40089	0.898428			ENSG00000079335.17	CDC14A	protein_coding	-0.48171	4.45825	0.416259
ENSG00000186376.14	ZNF75D	protein_coding	0.284036	4.14131	0.898428			ENSG00000204149.9	AGAP6	protein_coding	-0.278514	4.80974	0.416259
ENSG00000132002.7	DNAJB1	protein_coding	-0.145453	6.4354	0.898428			ENSG00000152784.15	PRDM8	protein_coding	-0.353543	4.4654	0.416259
ENSG00000168000.14	BSCL2	protein_coding	0.468055	1.57541	0.759145			ENSG00000228956.8	SATB1-AS1	processed_transcript	-0.51054	2.99894	0.416259
ENSG00000145982.11	FARS2	protein_coding	0.336054	2.69689	0.898428			ENSG00000173200.12	PARP15	protein_coding	-0.510938	6.04398	0.416259
ENSG00000160209.18	PDXK	protein_coding	-0.188733	6.72417	0.898428			ENSG00000173209.22	AHSA2	protein_coding	-0.257078	7.22993	0.416259
ENSG00000116604.17	MEF2D	protein_coding	-0.1834	7.25903	0.898428			ENSG00000071575.11	TRIB2	protein_coding	-0.316127	6.33296	0.416259
ENSG00000054118.13	THRAP3	protein_coding	-0.143603	7.42145	0.898428			ENSG00000111203.11	ITFG2	protein_coding	-0.191515	5.40514	0.416259
ENSG00000135912.10	TTLL4	protein_coding	-0.263386	5.23957	0.898428			ENSG00000227124.8	ZNF717	protein_coding	-0.531454	2.06317	0.404693
ENSG00000204396.10	VWA7	protein_coding	-0.649232	1.93081	0.815136			ENSG00000126773.12	PCNXL4	protein_coding	-0.426161	4.58922	0.416259
ENSG00000153044.9	CENPH	protein_coding	0.564298	1.15769	0.759145			ENSG00000204623.8	ZNRD1-AS1	antisense	-0.453597	3.6693	0.416259
ENSG00000133131.14	MORC4	protein_coding	0.475625	2.19482	0.878219			ENSG00000184863.10	RBM33	protein_coding	-0.268566	7.37323	0.420527
ENSG00000136811.16	ODF2	protein_coding	-0.158871	5.43245	0.898428			ENSG00000131779.10	PEX11B	protein_coding	0.233453	4.24764	0.416259
ENSG00000117632.20	STMN1	protein_coding	0.345244	3.94635	0.898428			ENSG00000213865.7	C8orf44	protein_coding	-0.353293	2.89371	0.416259
ENSG00000174032.16	SLC25A30	protein_coding	0.302846	3.42955	0.898428			ENSG00000170325.14	PRDM10	protein_coding	-0.435587	3.80673	0.416259
ENSG00000169813.16	HNRNPF	protein_coding	-0.17364	7.31671	0.898428			ENSG00000120662.15	MTRF1	protein_coding	-0.375069	3.65305	0.416259
ENSG00000108666.9	C17orf75	protein_coding	0.305116	2.8351	0.898428			ENSG00000127483.17	HP1BP3	protein_coding	-0.292135	7.30867	0.436899
ENSG00000142186.16	SCYL1	protein_coding	-0.216282	6.93002	0.898428			ENSG00000151006.7	PRSS53	protein_coding	-0.389473	2.64072	0.416259
ENSG00000157933.9	SKI	protein_coding	-0.242031	7.26306	0.898428			ENSG00000140740.10	UQCRC2	protein_coding	0.139445	6.36405	0.436899
ENSG00000140848.16	CPNE2	protein_coding	-0.302969	5.23629	0.898428			ENSG00000102606.17	ARHGEF7	protein_coding	-0.168121	5.7072	0.436899
ENSG00000269202.1	RP4-614O4.12	lincRNA	0.884052	0.939506	0.698991			ENSG00000178573.6	MAF	protein_coding	-0.413504	5.47957	0.436899
ENSG00000143727.15	ACP1	protein_coding	0.263296	5.44504	0.898428			ENSG00000115137.11	DNAJC27	protein_coding	-0.486367	2.63916	0.416259
ENSG00000109790.16	KLHL5	protein_coding	0.348822	4.37203	0.898428			ENSG00000171314.8	PGAM1	protein_coding	0.230808	5.40626	0.436899
ENSG00000181982.17	CCDC149	protein_coding	-0.374633	3.33	0.898428			ENSG00000116786.11	PLEKHM2	protein_coding	0.191308	7.01913	0.436899
ENSG00000236213.1	AC006369.2	antisense	0.446087	1.51861	0.829071			ENSG00000108840.15	HDAC5	protein_coding	0.223196	7.26258	0.436899
ENSG00000156469.8	MTERF3	protein_coding	0.326277	2.84499	0.898428			ENSG00000137504.13	CREBZF	protein_coding	-0.517633	5.70886	0.436899
ENSG00000124120.10	TTPAL	protein_coding	0.21846	4.37873	0.912982			ENSG00000119787.13	ATL2	protein_coding	-0.450138	3.86737	0.436899
ENSG00000101846.6	STS	protein_coding	-0.346451	3.21492	0.912982			ENSG00000236778.7	INTS6-AS1	antisense	-0.50194	2.17365	0.404693
ENSG00000103150.5	MLYCD	protein_coding	0.198315	4.28155	0.912982			ENSG00000103064.13	SLC7A6	protein_coding	-0.276572	6.80236	0.436899
ENSG00000130544.11	ZNF557	protein_coding	0.233839	3.59205	0.912982			ENSG00000198642.6	KLHL9	protein_coding	-0.338917	4.59204	0.436899
ENSG00000235192.1	AC009495.2	lincRNA	0.520896	1.35226	0.829071			ENSG00000134256.12	CD101	protein_coding	0.450513	4.49832	0.436899
ENSG00000180061.9	TMEM150B	protein_coding	-0.457796	3.5931	0.912982			ENSG00000132849.18	INADL	protein_coding	-0.412866	3.8962	0.436899
ENSG00000108091.10	CCDC6	protein_coding	0.235503	4.45448	0.916637			ENSG00000173575.18	CHD2	protein_coding	-0.197794	7.63983	0.436899
ENSG00000255760.1	RP11-428G5.5	lincRNA	-0.469183	1.52624	0.898428			ENSG00000072062.13	PRKACA	protein_coding	0.277806	7.80169	0.436899
ENSG00000100401.19	RANGAP1	protein_coding	-0.199701	6.32892	0.912982			ENSG00000185651.14	UBE2L3	protein_coding	0.180662	6.14975	0.436899
ENSG00000258929.6	RP11-58E21.3	lincRNA	0.61776	1.58815	0.829071			ENSG00000139211.6	AMIGO2	protein_coding	-0.391577	3.28062	0.436899
ENSG00000230149.2	RP3-508I15.19	antisense	0.68832	1.55673	0.829071			ENSG00000147162.13	OGT	protein_coding	-0.390581	8.87835	0.436899
ENSG00000139644.12	TMBIM6	protein_coding	-0.134718	9.18567	0.936774			ENSG00000166167.17	BTRC	protein_coding	-0.244772	3.85989	0.436899
ENSG00000182318.5	ZSCAN22	protein_coding	0.302411	2.56488	0.912982			ENSG00000078403.16	MLLT10	protein_coding	-0.353599	4.47829	0.436899
ENSG00000156795.6	WDYHV1	protein_coding	0.544979	1.15448	0.829071			ENSG00000135297.15	MTO1	protein_coding	-0.213179	4.6014	0.436899
ENSG00000103194.15	USP10	protein_coding	-0.293498	6.77066	0.935279			ENSG00000080819.6	CPOX	protein_coding	-0.336714	3.71946	0.436899
ENSG00000211728.2	TRBV5-6	TR_V_gene	-0.67606	1.03094	0.801202			ENSG00000128881.16	TTBK2	protein_coding	-0.376054	4.19162	0.436899
ENSG00000253797.2	UTP14C	protein_coding	0.285136	3.79099	0.951955			ENSG00000117616.17	RSRP1	protein_coding	-0.298073	8.20935	0.436899
ENSG00000140259.6	MFAP1	protein_coding	-0.199521	4.36073	0.951955			ENSG00000183808.11	RBM12B	protein_coding	-0.440867	4.06485	0.436899
ENSG00000113456.18	RAD1	protein_coding	0.250245	3.60393	0.951955			ENSG00000170266.15	GLB1	protein_coding	0.210774	5.78748	0.436899
ENSG00000165716.9	FAM69B	protein_coding	0.601988	2.53306	0.898428			ENSG00000196199.13	MPHOSPH8	protein_coding	-0.156142	6.96459	0.436899
ENSG00000203865.9	ATP1A1-AS1	processed_transcript	0.791894	0.645337	0.698991			ENSG00000070759.16	TESK2	protein_coding	0.264214	4.15712	0.436899
ENSG00000172269.16	DPAGT1	protein_coding	-0.189515	4.57545	0.951955			ENSG00000089775.11	ZBTB25	protein_coding	-0.421809	5.00021	0.436899
ENSG00000163138.18	PACRGL	protein_coding	0.589131	1.30033	0.829071			ENSG00000203880.11	PCMTD2	protein_coding	-0.453654	5.55849	0.436899
ENSG00000122035.6	RASL11A	protein_coding	-0.499284	1.65931	0.898428			ENSG00000158467.16	AHCYL2	protein_coding	-0.261098	4.07095	0.436899
ENSG00000240219.1	RP11-430C7.5	lincRNA	-0.270243	3.7115	0.96449			ENSG00000138386.16	NAB1	protein_coding	-0.422382	4.37296	0.436899
ENSG00000198498.9	TMA16	protein_coding	0.346127	2.32712	0.934725			ENSG00000115942.8	ORC2	protein_coding	-0.311175	4.53759	0.436899
ENSG00000013275.7	PSMC4	protein_coding	-0.189032	5.37204	0.963385			ENSG00000128294.15	TPST2	protein_coding	0.168717	6.59203	0.436899
ENSG00000228106.5	RP11-452F19.3	lincRNA	0.729512	0.243637	0.698991			ENSG00000169155.9	ZBTB43	protein_coding	-0.259445	4.25648	0.436899
ENSG00000211716.2	TRBV9	TR_V_gene	-0.547837	1.65299	0.898428			ENSG00000177479.19	ARIH2	protein_coding	-0.131075	6.39477	0.436899
ENSG00000110002.15	VWA5A	protein_coding	0.290245	2.83923	0.963385			ENSG00000196670.13	ZFP62	protein_coding	-0.413461	4.01856	0.436899
ENSG00000258819.1	RP11-7F17.3	lincRNA	-0.913405	2.59065	0.912982			ENSG00000185697.16	MYBL1	protein_coding	-0.667153	4.53519	0.436899
ENSG00000235280.2	MCF2L-AS1	antisense	1.219	-0.200008	0.59657			ENSG00000175265.17	GOLGA8A	protein_coding	-0.465222	5.60823	0.436899
ENSG00000135378.3	PRRG4	protein_coding	-0.521249	4.6195	0.96449			ENSG00000110888.17	CAPRIN2	protein_coding	-0.303912	4.76761	0.436899
ENSG00000084092.6	NOA1	protein_coding	0.169682	4.76319	0.96449			ENSG00000144161.12	ZC3H8	protein_coding	-0.275701	3.5514	0.436899
ENSG00000153774.8	CFDP1	protein_coding	-0.256315	3.55968	0.96449			ENSG00000157540.19	DYRK1A	protein_coding	-0.24151	6.53219	0.436899
ENSG00000221944.4	TIGD1	protein_coding	0.635961	1.75959	0.898428			ENSG00000184465.15	WDR27	protein_coding	-0.33738	4.06998	0.436899
ENSG00000048052.21	HDAC9	protein_coding	0.424166	3.48551	0.96449			ENSG00000159322.17	ADPGK	protein_coding	-0.164312	6.94933	0.436899
ENSG00000115137.11	DNAJC27	protein_coding	0.393415	2.63916	0.96449			ENSG00000003756.16	RBM5	protein_coding	-0.140914	8.11848	0.436899
ENSG00000147654.14	EBAG9	protein_coding	0.274393	3.27372	0.96449			ENSG00000171720.9	HDAC3	protein_coding	0.161493	5.72689	0.436899
ENSG00000137814.9	HAUS2	protein_coding	0.243992	3.30161	0.96449			ENSG00000263753.6	LINC00667	lincRNA	-0.277085	4.69966	0.436899
ENSG00000166860.2	ZBTB39	protein_coding	0.339522	3.31089	0.96449			ENSG00000105723.11	GSK3A	protein_coding	0.241421	6.70433	0.436899
ENSG00000085788.13	DDHD2	protein_coding	0.328763	4.54866	0.96449			ENSG00000125166.12	GOT2	protein_coding	0.220132	4.67853	0.436899
ENSG00000133619.17	KRBA1	protein_coding	-0.227089	3.8612	0.970511			ENSG00000166170.9	BAG5	protein_coding	-0.172057	5.03751	0.436899
ENSG00000144736.13	SHQ1	protein_coding	0.270628	3.00018	0.96449			ENSG00000103423.13	DNAJA3	protein_coding	-0.212072	5.14444	0.436899
ENSG00000211791.2	TRAV13-2	TR_V_gene	-0.738508	0.896645	0.759145			ENSG00000114999.7	TTL	protein_coding	-0.219542	4.587	0.436899
ENSG00000130985.16	UBA1	protein_coding	-0.181704	8.50036	0.96449			ENSG00000175455.14	CCDC14	protein_coding	-0.469295	4.38259	0.436899
ENSG00000255135.3	RP11-111M22.3	lincRNA	0.581668	0.862088	0.846569			ENSG00000174032.16	SLC25A30	protein_coding	-0.324766	3.42955	0.436899
ENSG00000095397.13	DFNB31	protein_coding	-0.423055	3.2268	0.971364			ENSG00000100941.8	PNN	protein_coding	-0.281961	6.60037	0.436899
ENSG00000205085.8	FAM71F2	protein_coding	-0.460176	2.6662	0.96449			ENSG00000101425.12	BPI	protein_coding	0.77802	3.03699	0.436899
ENSG00000196152.10	ZNF79	protein_coding	0.250466	2.76892	0.971364			ENSG00000168036.16	CTNNB1	protein_coding	-0.158257	6.83692	0.436899
ENSG00000239906.1	RP11-34P13.14	antisense	0.722006	1.8176	0.951955			ENSG00000040933.15	INPP4A	protein_coding	-0.204109	6.82126	0.436899
ENSG00000213672.7	NCKIPSD	protein_coding	-0.216824	4.2222	0.971364			ENSG00000223496.2	EXOSC6	protein_coding	-0.281648	4.60101	0.436899
ENSG00000213971.7	RP11-15H20.6	processed_transcript	0.542377	1.5898	0.898428			ENSG00000149311.17	ATM	protein_coding	-0.507273	7.51773	0.436899
ENSG00000239961.2	LILRA4	protein_coding	0.515365	2.6111	0.971364			ENSG00000185220.11	PGBD2	protein_coding	-0.324942	3.11023	0.436899
ENSG00000165119.18	HNRNPK	protein_coding	-0.13418	8.81263	0.971364			ENSG00000131368.7	MRPS25	protein_coding	-0.208014	5.53254	0.436899
ENSG00000172671.19	ZFAND4	protein_coding	0.338291	3.28892	0.971364			ENSG00000114735.9	HEMK1	protein_coding	-0.230466	5.5398	0.436899
ENSG00000130299.16	GTPBP3	protein_coding	0.215688	4.33725	0.971364			ENSG00000144749.13	LRIG1	protein_coding	-0.329042	4.63544	0.436899
ENSG00000107897.18	ACBD5	protein_coding	0.290088	4.15169	0.971364			ENSG00000126067.11	PSMB2	protein_coding	0.195548	5.5243	0.436899
ENSG00000114126.17	TFDP2	protein_coding	0.232721	4.7387	0.971364			ENSG00000136152.14	COG3	protein_coding	-0.273141	4.53615	0.436899
ENSG00000106609.16	TMEM248	protein_coding	-0.0842622	6.53635	0.971364			ENSG00000237945.7	LINC00649	antisense	-0.374847	5.12309	0.436899
ENSG00000276728.1	AC142472.6	lincRNA	0.601012	1.1068	0.898428			ENSG00000131236.16	CAP1	protein_coding	0.216985	9.69051	0.436899
ENSG00000224505.2	AC002117.1	antisense	0.468101	2.35421	0.96449			ENSG00000165637.13	VDAC2	protein_coding	0.165288	4.87932	0.436899
ENSG00000118363.11	SPCS2	protein_coding	-0.182763	4.23934	0.971364			ENSG00000159459.11	UBR1	protein_coding	-0.3967	4.42874	0.436899
ENSG00000171566.11	PLRG1	protein_coding	-0.182659	4.70375	0.971364			ENSG00000188785.11	ZNF548	protein_coding	-0.367472	4.21152	0.436899
ENSG00000128654.13	MTX2	protein_coding	0.412355	1.82894	0.951955			ENSG00000198825.11	INPP5F	protein_coding	-0.340879	3.35177	0.436899
ENSG00000227811.2	FAM212B-AS1	antisense	-0.565304	1.66999	0.912982			ENSG00000170473.16	WIBG	protein_coding	0.266315	4.24443	0.436899
ENSG00000144476.5	ACKR3	protein_coding	0.484977	1.59702	0.898428			ENSG00000144026.11	ZNF514	protein_coding	-0.387742	3.77627	0.436899
ENSG00000101940.17	WDR13	protein_coding	-0.197156	6.31917	0.971364			ENSG00000111652.9	COPS7A	protein_coding	0.174505	5.10334	0.436899
ENSG00000253200.1	RP11-582J16.5	antisense	0.563643	2.47301	0.96449			ENSG00000059758.7	CDK17	protein_coding	-0.454214	4.54968	0.436899
ENSG00000148737.15	TCF7L2	protein_coding	0.390854	4.50056	0.971364			ENSG00000090470.14	PDCD7	protein_coding	-0.202161	4.55426	0.436899
ENSG00000174891.12	RSRC1	protein_coding	0.290985	3.46791	0.971364			ENSG00000117395.10	EBNA1BP2	protein_coding	0.266909	3.75338	0.436899
ENSG00000157593.16	SLC35B2	protein_coding	0.183109	4.64988	0.971364			ENSG00000268575.1	RP1-283E3.8	processed_transcript	-0.524191	3.05639	0.436899
ENSG00000111540.15	RAB5B	protein_coding	-0.135608	7.6349	0.971364			ENSG00000146281.5	PM20D2	protein_coding	-0.507944	3.24394	0.436899
ENSG00000134684.10	YARS	protein_coding	0.173461	5.5715	0.971364			ENSG00000106330.11	MOSPD3	protein_coding	0.275707	4.04239	0.436899
ENSG00000272341.1	RP1-151F17.2	lincRNA	0.698946	1.35998	0.898428			ENSG00000111011.17	RSRC2	protein_coding	-0.204229	5.98797	0.436899
ENSG00000164403.14	SHROOM1	protein_coding	-0.375298	3.44153	0.971364			ENSG00000180011.6	ZADH2	protein_coding	-0.218692	5.26673	0.436899
ENSG00000167874.6	TMEM88	protein_coding	-0.441532	3.8208	0.971364			ENSG00000124222.21	STX16	protein_coding	-0.16156	7.28759	0.436899
ENSG00000168329.13	CX3CR1	protein_coding	0.373793	7.5568	0.971364			ENSG00000108883.12	EFTUD2	protein_coding	0.182671	6.37184	0.436899
ENSG00000026559.13	KCNG1	protein_coding	0.811417	2.01959	0.912982			ENSG00000063322.13	MED29	protein_coding	0.12817	5.68471	0.436899
ENSG00000177096.8	FAM109B	protein_coding	0.425778	1.84786	0.96449			ENSG00000116459.10	ATP5F1	protein_coding	0.162972	6.1101	0.436899
ENSG00000197530.12	MIB2	protein_coding	-0.214481	6.29481	0.971364			ENSG00000168329.13	CX3CR1	protein_coding	0.422586	7.5568	0.436899
ENSG00000123329.17	ARHGAP9	protein_coding	-0.28673	9.73634	0.971364			ENSG00000104365.13	IKBKB	protein_coding	-0.117008	7.20336	0.436899
ENSG00000087365.14	SF3B2	protein_coding	-0.156144	7.79766	0.971364			ENSG00000090020.10	SLC9A1	protein_coding	0.254998	6.46108	0.436899
ENSG00000132849.18	INADL	protein_coding	0.326455	3.8962	0.971364			ENSG00000219545.9	UMAD1	antisense	-0.306296	3.35564	0.436899
ENSG00000137747.14	TMPRSS13	protein_coding	0.383069	2.02196	0.96449			ENSG00000234444.9	ZNF736	protein_coding	-0.471164	3.60768	0.436899
ENSG00000146540.14	C7orf50	protein_coding	0.329328	5.02284	0.971364			ENSG00000172831.11	CES2	protein_coding	0.182793	5.40398	0.436899
ENSG00000167182.12	SP2	protein_coding	-0.187694	6.19255	0.971364			ENSG00000102007.10	PLP2	protein_coding	0.261316	7.41574	0.436899
ENSG00000198742.9	SMURF1	protein_coding	0.17447	5.05419	0.971364			ENSG00000159216.18	RUNX1	protein_coding	-0.216048	6.04	0.436899
ENSG00000124459.11	ZNF45	protein_coding	0.301864	3.11096	0.971364			ENSG00000176087.14	SLC35A4	protein_coding	0.182986	6.17	0.436899
ENSG00000158006.13	PAFAH2	protein_coding	0.206524	4.71147	0.971364			ENSG00000169045.17	HNRNPH1	protein_coding	-0.260316	8.9863	0.436899
ENSG00000111642.14	CHD4	protein_coding	-0.123455	7.77358	0.971364			ENSG00000172716.16	SLFN11	protein_coding	-0.345825	5.05666	0.436899
ENSG00000088038.17	CNOT3	protein_coding	-0.174244	7.15917	0.971364			ENSG00000246627.6	CACNA1C-AS1	antisense	-0.738769	1.33591	0.404693
ENSG00000276136.1	RP11-50I19.2	lincRNA	-0.334224	3.24834	0.971364			ENSG00000168090.9	COPS6	protein_coding	0.205405	5.56186	0.436899
ENSG00000240505.8	TNFRSF13B	protein_coding	-0.531896	1.92707	0.971364			ENSG00000151849.14	CENPJ	protein_coding	-0.38968	2.46781	0.436899
ENSG00000132005.8	RFX1	protein_coding	-0.197259	6.45056	0.971364			ENSG00000120458.9	MSANTD2	protein_coding	-0.306448	3.78099	0.436899
ENSG00000120798.16	NR2C1	protein_coding	0.294374	3.97801	0.971364			ENSG00000269743.2	SLC25A53	protein_coding	-0.309437	2.92255	0.436899
ENSG00000237485.5	SGOL1-AS1	antisense	-1.08233	-0.114811	0.706171			ENSG00000104643.9	MTMR9	protein_coding	-0.338562	3.90655	0.436899
ENSG00000185864.16	NPIPB4	protein_coding	0.44786	3.44232	0.971364			ENSG00000132024.17	CC2D1A	protein_coding	0.193048	5.85514	0.436899
ENSG00000211710.3	TRBV4-1	TR_V_gene	-0.769741	1.43505	0.898428			ENSG00000013441.15	CLK1	protein_coding	-0.423329	7.4718	0.436899
ENSG00000010318.19	PHF7	protein_coding	0.279481	2.6152	0.971364			ENSG00000177628.15	GBA	protein_coding	0.262447	5.56205	0.436899
ENSG00000267009.6	RP11-120M18.2	processed_transcript	0.41279	1.94107	0.971364			ENSG00000153015.15	CWC27	protein_coding	0.306464	3.16339	0.436899
ENSG00000112983.17	BRD8	protein_coding	-0.159466	5.96574	0.971364			ENSG00000259291.2	RP11-617F23.1	antisense	0.297918	2.87174	0.436899
ENSG00000165389.6	SPTSSA	protein_coding	-0.305369	3.273	0.971364			ENSG00000253719.3	ATXN7L3B	protein_coding	-0.142877	6.21412	0.436899
ENSG00000125746.14	EML2	protein_coding	0.150569	5.5018	0.971364			ENSG00000134684.10	YARS	protein_coding	0.18757	5.5715	0.436899
ENSG00000140265.12	ZSCAN29	protein_coding	0.23701	4.59703	0.971364			ENSG00000113971.18	NPHP3	protein_coding	-0.37032	3.24728	0.436899
ENSG00000197312.11	DDI2	protein_coding	0.242568	4.91234	0.971364			ENSG00000125656.8	CLPP	protein_coding	0.226832	5.22675	0.436899
ENSG00000142867.12	BCL10	protein_coding	-0.199874	4.80769	0.971364			ENSG00000145919.10	BOD1	protein_coding	-0.231293	3.72168	0.436899
ENSG00000038002.8	AGA	protein_coding	0.254347	3.43549	0.971364			ENSG00000147168.12	IL2RG	protein_coding	0.206467	8.70349	0.436899
ENSG00000163161.12	ERCC3	protein_coding	0.138302	5.41622	0.971364			ENSG00000118058.20	KMT2A	protein_coding	-0.301305	6.99538	0.436899
ENSG00000165609.12	NUDT5	protein_coding	-0.203764	5.77594	0.971364			ENSG00000109920.12	FNBP4	protein_coding	-0.270769	6.89779	0.436899
ENSG00000164402.13	2021-09-08	protein_coding	0.324023	2.75818	0.971364			ENSG00000147421.17	HMBOX1	protein_coding	-0.288117	4.73997	0.436899
ENSG00000173991.5	TCAP	protein_coding	-0.320009	2.53001	0.971364			ENSG00000152242.10	C18orf25	protein_coding	-0.347614	5.16315	0.436899
ENSG00000171302.16	CANT1	protein_coding	-0.229415	7.20586	0.971364			ENSG00000227500.9	SCAMP4	protein_coding	0.205997	5.95215	0.436899
ENSG00000119509.12	INVS	protein_coding	0.295984	3.09393	0.971444			ENSG00000181929.11	PRKAG1	protein_coding	0.176042	5.15065	0.436899
ENSG00000179820.15	MYADM	protein_coding	-0.337693	9.16486	0.971364			ENSG00000163958.13	ZDHHC19	protein_coding	0.75658	1.66363	0.436899
ENSG00000064687.12	ABCA7	protein_coding	-0.254231	8.75029	0.971364			ENSG00000015171.18	ZMYND11	protein_coding	-0.331017	4.74677	0.436899
ENSG00000087077.11	TRIP6	protein_coding	-0.278799	3.75501	0.971444			ENSG00000158019.20	BRE	protein_coding	0.242899	4.37512	0.436899
ENSG00000223725.6	AC007879.5	antisense	1.16662	0.0956648	0.698991			ENSG00000117281.15	CD160	protein_coding	0.562711	3.25276	0.436899
ENSG00000046651.14	OFD1	protein_coding	0.205672	5.60651	0.971364			ENSG00000106261.16	ZKSCAN1	protein_coding	-0.243187	6.03348	0.438953
ENSG00000167977.8	KCTD5	protein_coding	0.149789	5.09033	0.971364			ENSG00000163534.14	FCRL1	protein_coding	-0.581254	5.19936	0.441711
ENSG00000129187.14	DCTD	protein_coding	0.146475	4.94501	0.971444			ENSG00000119778.14	ATAD2B	protein_coding	-0.412819	4.21426	0.441711
ENSG00000173171.14	MTX1	protein_coding	-0.293235	4.86602	0.971444			ENSG00000154144.12	TBRG1	protein_coding	-0.165459	6.34802	0.442306
ENSG00000117697.14	NSL1	protein_coding	-0.19203	4.27076	0.971444			ENSG00000130827.6	PLXNA3	protein_coding	-0.263382	5.89895	0.443397
ENSG00000136842.13	TMOD1	protein_coding	0.680664	5.49573	0.971364			ENSG00000231889.7	TRAF3IP2-AS1	antisense	-0.604517	1.26181	0.416259
ENSG00000062598.17	ELMO2	protein_coding	0.123151	6.19742	0.971364			ENSG00000100592.15	DAAM1	protein_coding	-0.4195	2.86338	0.436899
ENSG00000261236.5	BOP1	protein_coding	-0.252507	4.71121	0.971444			ENSG00000164151.11	ICE1	protein_coding	-0.274401	5.17734	0.454171
ENSG00000143434.15	SEMA6C	protein_coding	-0.312302	3.05719	0.971444			ENSG00000100201.18	DDX17	protein_coding	-0.274716	10.1823	0.454171
ENSG00000080824.18	HSP90AA1	protein_coding	-0.190844	8.02883	0.971444			ENSG00000085978.21	ATG16L1	protein_coding	-0.151028	5.30822	0.454884
ENSG00000152193.7	RNF219	protein_coding	0.354841	3.33386	0.971444			ENSG00000165280.15	VCP	protein_coding	0.149291	7.45354	0.454884
ENSG00000143498.17	TAF1A	protein_coding	-0.745837	1.40666	0.912982			ENSG00000078246.15	TULP3	protein_coding	-0.291344	3.01075	0.436899
ENSG00000135124.14	P2RX4	protein_coding	0.191542	5.10584	0.971444			ENSG00000178971.13	CTC1	protein_coding	-0.198984	7.40034	0.456946
ENSG00000102878.15	HSF4	protein_coding	-0.257729	3.3341	0.971444			ENSG00000134186.11	PRPF38B	protein_coding	-0.300666	6.26438	0.456946
ENSG00000148187.17	MRRF	protein_coding	0.197496	4.16161	0.971444			ENSG00000155158.20	TTC39B	protein_coding	-0.425278	4.31899	0.456946
ENSG00000167074.14	TEF	protein_coding	0.277319	3.30445	0.971444			ENSG00000101901.10	ALG13	protein_coding	-0.324117	5.06857	0.456946
ENSG00000159685.10	CHCHD6	protein_coding	0.443918	1.22305	0.971364			ENSG00000002016.16	RAD52	protein_coding	-0.301672	3.27559	0.454171
ENSG00000167397.14	VKORC1	protein_coding	-0.264912	2.96097	0.971444			ENSG00000157020.17	SEC13	protein_coding	0.166105	5.78585	0.456946
ENSG00000196628.13	TCF4	protein_coding	0.308427	3.88873	0.971444			ENSG00000221978.11	CCNL2	protein_coding	-0.139428	7.92389	0.456946
ENSG00000188938.15	FAM120AOS	protein_coding	0.157277	4.95076	0.971444			ENSG00000108021.19	FAM208B	protein_coding	-0.350516	5.14361	0.456946
ENSG00000118620.12	ZNF430	protein_coding	0.302314	3.59903	0.971444			ENSG00000163702.18	IL17RC	protein_coding	0.548829	1.74184	0.436899
ENSG00000102030.15	NAA10	protein_coding	-0.232792	5.0373	0.971444			ENSG00000123562.16	MORF4L2	protein_coding	-0.167976	5.10857	0.456946
ENSG00000168071.21	CCDC88B	protein_coding	-0.226423	9.38852	0.971444			ENSG00000185946.15	RNPC3	protein_coding	-0.443924	4.6891	0.456946
ENSG00000160949.16	TONSL	protein_coding	-0.268267	3.39848	0.971444			ENSG00000175806.14	MSRA	protein_coding	0.303375	3.99499	0.456946
ENSG00000166987.14	MBD6	protein_coding	-0.250764	9.01452	0.971444			ENSG00000263002.7	ZNF234	protein_coding	-0.371054	3.21039	0.454884
ENSG00000168273.7	SMIM4	protein_coding	0.31777	2.2643	0.971444			ENSG00000158615.8	PPP1R15B	protein_coding	-0.308374	6.29224	0.456946
ENSG00000169188.4	APEX2	protein_coding	-0.185463	4.47821	0.971444			ENSG00000157823.16	AP3S2	protein_coding	0.2111	4.24603	0.456946
ENSG00000013810.18	TACC3	protein_coding	-0.219394	7.8637	0.971444			ENSG00000261221.3	ZNF865	protein_coding	0.216893	6.11867	0.456946
ENSG00000143390.17	RFX5	protein_coding	0.173797	5.80265	0.971444			ENSG00000215271.7	HOMEZ	protein_coding	0.205256	3.75613	0.456946
ENSG00000278869.1	CITF22-49E9.3	lincRNA	0.926784	0.414414	0.898428			ENSG00000108518.7	PFN1	protein_coding	0.23025	10.2724	0.456946
ENSG00000165948.10	IFI27L1	protein_coding	0.464641	1.47392	0.971364			ENSG00000147854.16	UHRF2	protein_coding	-0.259868	5.54603	0.456946
ENSG00000187764.11	SEMA4D	protein_coding	-0.172955	9.28713	0.971444			ENSG00000131475.6	VPS25	protein_coding	0.220528	4.55194	0.456946
ENSG00000167613.15	LAIR1	protein_coding	0.193011	6.75624	0.971444			ENSG00000267278.5	MAP3K14-AS1	antisense	-0.466461	2.49298	0.436899
ENSG00000272498.1	RP11-415F23.3	antisense	0.696838	1.14794	0.971364			ENSG00000196705.8	ZNF431	protein_coding	-0.349318	4.48035	0.456946
ENSG00000282572.1	RP11-482G13.1	processed_transcript	0.669455	3.80879	0.971444			ENSG00000172766.18	NAA16	protein_coding	-0.399379	4.35988	0.456946
ENSG00000183655.12	KLHL25	protein_coding	-0.287093	2.56055	0.971444			ENSG00000103037.11	SETD6	protein_coding	-0.323768	3.4559	0.456946
ENSG00000163636.10	PSMD6	protein_coding	-0.120371	5.32313	0.971444			ENSG00000087448.9	KLHL42	protein_coding	-0.312181	3.96882	0.456946
ENSG00000078804.12	TP53INP2	protein_coding	-0.449858	5.04365	0.971444			ENSG00000145734.18	BDP1	protein_coding	-0.452138	4.6295	0.456946
ENSG00000259972.2	AC009120.6	processed_transcript	0.238928	3.82184	0.971444			ENSG00000272341.1	RP1-151F17.2	lincRNA	-0.797663	1.35998	0.419661
ENSG00000230257.1	NFE4	antisense	-0.448927	3.29077	0.971444			ENSG00000095370.19	SH2D3C	protein_coding	0.231364	7.68125	0.456946
ENSG00000100028.11	SNRPD3	protein_coding	-0.144654	5.38574	0.971444			ENSG00000118579.11	MED28	protein_coding	-0.167143	6.72979	0.456946
ENSG00000072274.12	TFRC	protein_coding	0.294984	4.51837	0.971444			ENSG00000111860.13	CEP85L	protein_coding	-0.482084	4.62214	0.456946
ENSG00000119392.14	GLE1	protein_coding	-0.105968	5.68478	0.971444			ENSG00000128011.4	LRFN1	protein_coding	0.317672	5.44041	0.456946
ENSG00000198455.4	ZXDB	protein_coding	0.354939	2.75017	0.971444			ENSG00000171860.4	C3AR1	protein_coding	0.459199	4.65163	0.456946
ENSG00000108312.14	UBTF	protein_coding	-0.127337	7.2756	0.971444			ENSG00000110172.11	CHORDC1	protein_coding	-0.436083	4.18555	0.456946
ENSG00000180448.10	HMHA1	protein_coding	-0.150075	10.1963	0.971444			ENSG00000111679.16	PTPN6	protein_coding	0.221899	9.47132	0.456946
ENSG00000114098.17	ARMC8	protein_coding	0.178975	5.09114	0.971444			ENSG00000158636.16	C11orf30	protein_coding	-0.288354	4.63527	0.456946
ENSG00000150401.14	DCUN1D2	protein_coding	-0.175081	3.92102	0.971444			ENSG00000065883.14	CDK13	protein_coding	-0.190305	6.11158	0.456946
ENSG00000113621.14	TXNDC15	protein_coding	0.146515	4.8236	0.971444			ENSG00000161547.14	SRSF2	protein_coding	-0.150478	7.34027	0.456946
ENSG00000010626.14	LRRC23	protein_coding	0.336406	2.01371	0.971444			ENSG00000163785.12	RYK	protein_coding	-0.227028	4.37791	0.456946
ENSG00000135392.15	DNAJC14	protein_coding	-0.147357	4.48909	0.971444			ENSG00000163635.17	ATXN7	protein_coding	-0.372761	6.15869	0.456946
ENSG00000065054.13	SLC9A3R2	protein_coding	-0.416475	1.94771	0.971444			ENSG00000131149.17	GSE1	protein_coding	-0.267317	6.47317	0.456946
ENSG00000167536.13	DHRS13	protein_coding	-0.407709	5.49223	0.971444			ENSG00000120509.10	PDZD11	protein_coding	0.286136	2.89347	0.456946
ENSG00000102978.12	POLR2C	protein_coding	-0.154164	5.36734	0.971444			ENSG00000124217.4	MOCS3	protein_coding	-0.254398	2.96953	0.456946
ENSG00000049860.13	HEXB	protein_coding	-0.164153	6.03989	0.971444			ENSG00000100425.18	BRD1	protein_coding	-0.225753	6.01801	0.456946
ENSG00000170855.3	TRIAP1	protein_coding	0.268583	2.852	0.971444			ENSG00000100311.16	PDGFB	protein_coding	-0.477215	2.16645	0.436899
ENSG00000225470.6	JPX	lincRNA	0.251357	4.15107	0.971444			ENSG00000197880.8	MDS2	protein_coding	-0.468849	2.13919	0.436899
ENSG00000180185.11	FAHD1	protein_coding	0.341551	3.58454	0.971444			ENSG00000143458.11	GABPB2	protein_coding	-0.244358	5.17392	0.462499
ENSG00000258461.5	RP11-164J13.1	processed_transcript	-0.609222	2.01045	0.971444			ENSG00000152240.12	HAUS1	protein_coding	0.306936	2.81544	0.456946
ENSG00000008226.19	DLEC1	protein_coding	0.3033	3.51001	0.971444			ENSG00000121940.15	CLCC1	protein_coding	-0.236647	4.28203	0.462499
ENSG00000198561.12	CTNND1	protein_coding	0.247719	5.08664	0.971444			ENSG00000109111.14	SUPT6H	protein_coding	0.144119	7.70005	0.462499
ENSG00000004534.14	RBM6	protein_coding	-0.130163	7.46514	0.971444			ENSG00000214106.7	PAXIP1-AS2	antisense	-0.457531	2.53823	0.454884
ENSG00000223960.6	AC009948.5	antisense	0.470546	1.56207	0.971444			ENSG00000247572.7	CKMT2-AS1	antisense	-0.530083	1.82221	0.436899
ENSG00000162194.12	LBHD1	protein_coding	0.26812	2.82695	0.971444			ENSG00000163029.15	SMC6	protein_coding	-0.391434	4.34141	0.462675
ENSG00000125351.10	UPF3B	protein_coding	0.227347	3.57986	0.971444			ENSG00000197362.13	ZNF786	protein_coding	-0.270629	3.32728	0.456946
ENSG00000109016.17	DHRS7B	protein_coding	0.26446	3.58105	0.971444			ENSG00000112855.14	HARS2	protein_coding	-0.135349	5.50513	0.462675
ENSG00000182220.13	ATP6AP2	protein_coding	-0.176091	6.28031	0.971444			ENSG00000070785.16	EIF2B3	protein_coding	0.323206	2.48622	0.456946
ENSG00000173825.6	TIGD3	protein_coding	-0.386513	4.51286	0.971444			ENSG00000140450.8	ARRDC4	protein_coding	-0.445416	4.05613	0.462675
ENSG00000129518.8	EAPP	protein_coding	-0.178268	5.07749	0.971444			ENSG00000172830.12	SSH3	protein_coding	0.290143	5.72155	0.462675
ENSG00000198771.10	RCSD1	protein_coding	-0.15248	7.60089	0.971444			ENSG00000204514.9	ZNF814	protein_coding	-0.306557	3.29473	0.462499
ENSG00000131845.14	ZNF304	protein_coding	0.326229	3.10286	0.971444			ENSG00000116754.13	SRSF11	protein_coding	-0.308666	7.11872	0.462675
ENSG00000162129.12	CLPB	protein_coding	0.310797	3.18896	0.971444			ENSG00000156471.12	PTDSS1	protein_coding	0.131388	5.90645	0.462675
ENSG00000215256.3	DHRS4-AS1	antisense	0.318173	2.9713	0.971444			ENSG00000090615.12	GOLGA3	protein_coding	-0.180677	6.35344	0.462675
ENSG00000197044.10	ZNF441	protein_coding	0.432544	2.65792	0.971444			ENSG00000144233.9	AMMECR1L	protein_coding	-0.200538	4.56865	0.462675
ENSG00000002016.16	RAD52	protein_coding	0.255325	3.27559	0.971444			ENSG00000165494.10	PCF11	protein_coding	-0.217056	6.74063	0.462675
ENSG00000110060.8	PUS3	protein_coding	-0.270414	2.76928	0.971444			ENSG00000205808.5	PPAPDC2	protein_coding	-0.258162	3.71948	0.462675
ENSG00000139197.10	PEX5	protein_coding	0.174204	4.18098	0.971444			ENSG00000198689.9	SLC9A6	protein_coding	-0.268006	3.80181	0.462675
ENSG00000075785.12	RAB7A	protein_coding	-0.185726	8.2942	0.971444			ENSG00000166881.9	NEMP1	protein_coding	-0.331561	4.09794	0.462675
ENSG00000079246.15	XRCC5	protein_coding	-0.144979	7.63182	0.971444			ENSG00000146909.7	NOM1	protein_coding	-0.269214	4.17289	0.462675
ENSG00000159079.18	C21orf59	protein_coding	-0.213702	3.31712	0.971444			ENSG00000109062.9	SLC9A3R1	protein_coding	0.208238	8.45442	0.462675
ENSG00000258181.1	RP11-493L12.4	lincRNA	1.29378	-0.978563	0.698991			ENSG00000122417.15	ODF2L	protein_coding	-0.445093	4.11439	0.462675
ENSG00000119599.16	DCAF4	protein_coding	-0.274856	2.99051	0.971444			ENSG00000174197.16	MGA	protein_coding	-0.277634	5.44122	0.462675
ENSG00000159267.14	HLCS	protein_coding	0.272135	3.19575	0.971444			ENSG00000126214.20	KLC1	protein_coding	-0.158437	6.45725	0.462675
ENSG00000103196.11	CRISPLD2	protein_coding	-0.44846	6.70612	0.971444			ENSG00000122435.9	TRMT13	protein_coding	-0.562974	3.40042	0.462675
ENSG00000127948.13	POR	protein_coding	-0.237313	6.33687	0.971444			ENSG00000205423.11	CNEP1R1	protein_coding	-0.323297	4.65376	0.465113
ENSG00000260804.3	PKI55	lincRNA	-0.227033	3.46354	0.971444			ENSG00000066427.21	ATXN3	protein_coding	-0.189426	5.12799	0.464752
ENSG00000022567.9	SLC45A4	protein_coding	-0.297375	7.23475	0.971444			ENSG00000205268.10	PDE7A	protein_coding	-0.30276	6.76854	0.462675
ENSG00000167232.13	ZNF91	protein_coding	0.351267	3.88159	0.971444			ENSG00000247121.6	CTD-2260A17.2	antisense	0.468181	1.54748	0.436899
ENSG00000204389.9	HSPA1A	protein_coding	-0.312776	6.56733	0.971444			ENSG00000133935.6	C14orf1	protein_coding	0.253055	3.43634	0.462675
ENSG00000123146.19	ADGRE5	protein_coding	-0.273315	10.3482	0.971444			ENSG00000185624.14	P4HB	protein_coding	0.184834	8.07314	0.469023
ENSG00000145349.16	CAMK2D	protein_coding	0.268403	4.5682	0.971444			ENSG00000185022.11	MAFF	protein_coding	0.391058	3.11392	0.462675
ENSG00000139437.17	TCHP	protein_coding	0.151775	5.03288	0.971444			ENSG00000154265.15	ABCA5	protein_coding	-0.60291	4.19556	0.469023
ENSG00000101407.12	TTI1	protein_coding	-0.139654	4.44352	0.971444			ENSG00000169641.13	LUZP1	protein_coding	-0.268823	3.81978	0.469023
ENSG00000101181.17	MTG2	protein_coding	-0.158463	5.60096	0.971444			ENSG00000095564.13	BTAF1	protein_coding	-0.428416	5.96958	0.469023
ENSG00000124074.11	ENKD1	protein_coding	-0.248234	3.69112	0.971444			ENSG00000174106.2	LEMD3	protein_coding	-0.33685	4.51148	0.471897
ENSG00000164002.11	EXO5	protein_coding	0.26618	2.47785	0.971444			ENSG00000008405.11	CRY1	protein_coding	-0.355398	3.1861	0.462675
ENSG00000255441.1	CTD-2616J11.2	antisense	0.586859	1.94307	0.971444			ENSG00000186854.10	TRABD2A	protein_coding	-0.333925	5.7783	0.471897
ENSG00000163104.17	SMARCAD1	protein_coding	0.439055	3.81181	0.971444			ENSG00000164828.17	SUN1	protein_coding	-0.260085	5.68506	0.471897
ENSG00000165917.9	RAPSN	protein_coding	-0.485659	1.11915	0.971444			ENSG00000174405.13	LIG4	protein_coding	-0.515024	3.20867	0.462675
ENSG00000119514.6	GALNT12	protein_coding	0.303112	2.51237	0.971444			ENSG00000116001.15	TIA1	protein_coding	-0.333176	5.83185	0.471897
ENSG00000186364.11	NUDT17	protein_coding	0.285179	2.53585	0.971444			ENSG00000204130.12	RUFY2	protein_coding	-0.366102	3.03691	0.462675
ENSG00000181222.14	POLR2A	protein_coding	-0.218587	8.55644	0.971444			ENSG00000245060.6	LINC00847	lincRNA	-0.1791	4.42677	0.473456
ENSG00000013561.17	RNF14	protein_coding	0.283067	4.55119	0.971444			ENSG00000003509.15	NDUFAF7	protein_coding	-0.225112	3.7683	0.473456
ENSG00000117868.15	ESYT2	protein_coding	0.173833	6.75953	0.971444			ENSG00000100934.14	SEC23A	protein_coding	-0.303764	4.25176	0.473456
ENSG00000137494.13	ANKRD42	protein_coding	0.334729	2.46606	0.971444			ENSG00000163660.11	CCNL1	protein_coding	-0.289476	7.36256	0.473456
ENSG00000196700.7	ZNF512B	protein_coding	0.219199	4.87607	0.971444			ENSG00000125734.13	GPR108	protein_coding	0.19754	6.56375	0.473456
ENSG00000154059.9	IMPACT	protein_coding	0.278571	3.07573	0.971444			ENSG00000173226.16	IQCB1	protein_coding	-0.217837	4.00374	0.473456
ENSG00000117280.12	RAB29	protein_coding	0.138161	6.05692	0.971444			ENSG00000215067.9	ALOX12-AS1	antisense	-0.210493	3.46044	0.473456
ENSG00000186063.12	AIDA	protein_coding	0.299765	4.00484	0.971444			ENSG00000152270.8	PDE3B	protein_coding	-0.384239	5.8534	0.473456
ENSG00000164691.16	TAGAP	protein_coding	-0.219607	8.58652	0.971444			ENSG00000130764.9	LRRC47	protein_coding	-0.135178	5.51082	0.473456
ENSG00000113161.15	HMGCR	protein_coding	-0.264107	5.1895	0.971444			ENSG00000104774.12	MAN2B1	protein_coding	0.189875	7.72682	0.473456
ENSG00000168904.14	LRRC28	protein_coding	0.233569	3.32357	0.971444			ENSG00000108604.15	SMARCD2	protein_coding	0.153189	6.91454	0.473456
ENSG00000160789.19	LMNA	protein_coding	-0.346799	5.40356	0.971444			ENSG00000082515.16	MRPL22	protein_coding	0.273922	2.98691	0.471897
ENSG00000157911.9	PEX10	protein_coding	0.243928	3.28458	0.971444			ENSG00000224078.12	SNHG14	processed_transcript	-0.392505	3.93677	0.4736
ENSG00000009335.17	UBE3C	protein_coding	0.14872	5.49694	0.971444			ENSG00000177706.8	FAM20C	protein_coding	0.460727	3.24671	0.473527
ENSG00000177000.10	MTHFR	protein_coding	0.167406	6.06894	0.971444			ENSG00000092148.12	HECTD1	protein_coding	-0.2928	5.88833	0.473527
ENSG00000110046.12	ATG2A	protein_coding	-0.27688	7.38525	0.971444			ENSG00000164631.18	ZNF12	protein_coding	-0.353231	4.46775	0.474185
ENSG00000160124.9	CCDC58	protein_coding	0.320203	2.27646	0.971444			ENSG00000164885.12	CDK5	protein_coding	0.307239	2.89	0.473456
ENSG00000154114.12	TBCEL	protein_coding	0.378815	4.00938	0.971444			ENSG00000185158.12	LRRC37B	protein_coding	-0.225596	4.1342	0.474186
ENSG00000168781.21	PPIP5K1	protein_coding	0.221205	3.02532	0.971444			ENSG00000138785.14	INTS12	protein_coding	0.225549	3.19058	0.473456
ENSG00000142751.14	GPN2	protein_coding	-0.12788	5.17497	0.971444			ENSG00000127311.9	HELB	protein_coding	-0.30373	5.3487	0.474185
ENSG00000096384.19	HSP90AB1	protein_coding	-0.148713	8.00057	0.971444			ENSG00000168256.17	NKIRAS2	protein_coding	0.177391	5.62221	0.474185
ENSG00000133884.9	DPF2	protein_coding	-0.137354	6.5617	0.971444			ENSG00000197343.10	ZNF655	protein_coding	-0.23408	6.55437	0.474185
ENSG00000140326.12	CDAN1	protein_coding	-0.162697	4.55736	0.971444			ENSG00000166548.15	TK2	protein_coding	0.221193	4.939	0.47922
ENSG00000235954.6	TTC28-AS1	processed_transcript	-0.214803	3.62615	0.971444			ENSG00000103507.13	BCKDK	protein_coding	0.258457	5.89687	0.47713
ENSG00000090273.13	NUDC	protein_coding	-0.182589	5.61018	0.971444			ENSG00000175220.11	ARHGAP1	protein_coding	0.155021	7.44578	0.47713
ENSG00000135093.12	USP30	protein_coding	0.211805	3.11333	0.971444			ENSG00000119688.20	ABCD4	protein_coding	-0.156085	5.57613	0.47713
ENSG00000147121.15	KRBOX4	protein_coding	0.188853	3.4122	0.971444			ENSG00000119392.14	GLE1	protein_coding	0.114197	5.68478	0.47713
ENSG00000118507.15	AKAP7	protein_coding	0.36049	2.71543	0.971444			ENSG00000023330.14	ALAS1	protein_coding	0.21283	5.20827	0.481899
ENSG00000146067.15	FAM193B	protein_coding	-0.14532	7.81236	0.971444			ENSG00000184117.11	NIPSNAP1	protein_coding	0.191432	4.38335	0.481899
ENSG00000273076.1	RP3-508I15.22	antisense	-1.04732	-0.249122	0.898428			ENSG00000152219.4	ARL14EP	protein_coding	-0.248572	4.17119	0.481899
ENSG00000132185.16	FCRLA	protein_coding	-0.315381	4.1353	0.971444			ENSG00000197037.10	ZSCAN25	protein_coding	-0.195353	4.01797	0.481899
ENSG00000012211.12	PRICKLE3	protein_coding	0.210618	3.89639	0.971444			ENSG00000133056.13	PIK3C2B	protein_coding	-0.289905	4.91708	0.481899
ENSG00000122882.10	ECD	protein_coding	0.166506	4.14121	0.971444			ENSG00000164808.16	SPIDR	protein_coding	-0.18441	5.08717	0.481899
ENSG00000025772.7	TOMM34	protein_coding	0.224938	3.35771	0.971444			ENSG00000126247.10	CAPNS1	protein_coding	0.238498	8.11285	0.481899
ENSG00000274070.1	GATSL2	protein_coding	0.560268	1.80242	0.971444			ENSG00000146701.11	MDH2	protein_coding	0.182421	6.40803	0.481899
ENSG00000076662.9	ICAM3	protein_coding	-0.269961	9.90309	0.971444			ENSG00000140497.16	SCAMP2	protein_coding	0.142828	7.29612	0.481899
ENSG00000005194.14	CIAPIN1	protein_coding	0.178956	4.30156	0.971444			ENSG00000166532.15	RIMKLB	protein_coding	-0.35173	3.26824	0.481899
ENSG00000133742.13	CA1	protein_coding	0.769761	5.44183	0.971444			ENSG00000254635.5	WAC-AS1	antisense	0.250721	4.63552	0.481899
ENSG00000127980.15	PEX1	protein_coding	0.300337	4.04181	0.971444			ENSG00000143368.9	SF3B4	protein_coding	0.199602	6.63939	0.481899
ENSG00000088205.12	DDX18	protein_coding	0.187745	5.23182	0.971444			ENSG00000153914.15	SREK1	protein_coding	-0.364823	5.13681	0.481899
ENSG00000162511.7	LAPTM5	protein_coding	-0.146318	10.7526	0.971444			ENSG00000232931.5	LINC00342	lincRNA	-0.343389	3.85191	0.481899
ENSG00000126883.16	NUP214	protein_coding	-0.168203	7.4617	0.971444			ENSG00000160255.16	ITGB2	protein_coding	0.230764	10.8279	0.481899
ENSG00000112195.8	TREML2	protein_coding	-0.307548	6.4663	0.971444			ENSG00000155729.12	KCTD18	protein_coding	-0.19837	4.05061	0.481899
ENSG00000197965.11	MPZL1	protein_coding	-0.415423	7.09443	0.971444			ENSG00000198113.2	TOR4A	protein_coding	0.253532	6.03153	0.481899
ENSG00000258738.1	RP11-73E17.2	antisense	0.31561	3.15704	0.971444			ENSG00000275066.4	SYNRG	protein_coding	-0.184452	6.62098	0.481899
ENSG00000166471.10	TMEM41B	protein_coding	0.254749	4.22619	0.971444			ENSG00000177054.13	ZDHHC13	protein_coding	-0.302697	3.34592	0.481899
ENSG00000136999.4	NOV	protein_coding	-0.462325	3.39893	0.971444			ENSG00000135164.18	DMTF1	protein_coding	-0.284411	5.96701	0.481899
ENSG00000061918.12	GUCY1B3	protein_coding	0.469857	2.96823	0.971444			ENSG00000168685.14	IL7R	protein_coding	-0.336413	8.82158	0.481899
ENSG00000073417.14	PDE8A	protein_coding	0.216692	4.32699	0.971444			ENSG00000184009.9	ACTG1	protein_coding	0.136772	10.6607	0.481899
ENSG00000168918.13	INPP5D	protein_coding	-0.148293	8.9321	0.971444			ENSG00000225733.5	FGD5-AS1	antisense	-0.216902	6.47995	0.481899
ENSG00000269176.2	RP11-727F15.12	antisense	0.694665	0.110743	0.96449			ENSG00000150991.14	UBC	protein_coding	0.218782	8.59635	0.481899
ENSG00000026297.15	RNASET2	protein_coding	-0.225932	8.95681	0.971444			ENSG00000062598.17	ELMO2	protein_coding	0.127061	6.19742	0.481899
ENSG00000167978.16	SRRM2	protein_coding	-0.148329	11.0823	0.971444			ENSG00000149557.12	FEZ1	protein_coding	0.702445	1.01837	0.436899
ENSG00000165943.4	MOAP1	protein_coding	-0.142919	4.68779	0.971444			ENSG00000110583.12	NAA40	protein_coding	-0.197657	5.06498	0.481948
ENSG00000127603.23	MACF1	protein_coding	0.234176	8.05523	0.971444			ENSG00000074319.12	TSG101	protein_coding	0.18111	5.34724	0.481899
ENSG00000175115.11	PACS1	protein_coding	-0.17064	8.82754	0.971444			ENSG00000108828.15	VAT1	protein_coding	0.212991	5.03786	0.482046
ENSG00000068305.17	MEF2A	protein_coding	0.274742	5.87012	0.971444			ENSG00000116406.18	EDEM3	protein_coding	-0.443223	5.24254	0.482046
ENSG00000136630.12	HLX	protein_coding	-0.390008	6.16644	0.971444			ENSG00000088448.14	ANKRD10	protein_coding	-0.159619	6.04711	0.481899
ENSG00000124731.12	TREM1	protein_coding	-0.350805	7.28464	0.971444			ENSG00000166333.13	ILK	protein_coding	0.198799	7.25353	0.481899
ENSG00000101639.18	CEP192	protein_coding	0.267853	4.78485	0.971444			ENSG00000163320.10	CGGBP1	protein_coding	-0.284237	6.32602	0.481899
ENSG00000003393.14	ALS2	protein_coding	0.241052	3.60108	0.971444			ENSG00000132004.12	FBXW9	protein_coding	0.465429	1.70679	0.456946
ENSG00000197054.11	ZNF763	protein_coding	0.497539	1.57633	0.971444			ENSG00000091483.6	FH	protein_coding	0.225575	3.69494	0.482046
ENSG00000038382.17	TRIO	protein_coding	0.274202	5.19054	0.971444			ENSG00000179195.15	ZNF664	protein_coding	-0.244566	5.18583	0.482046
ENSG00000119138.4	KLF9	protein_coding	0.333629	4.10294	0.971444			ENSG00000230724.9	LINC01001	lincRNA	0.55395	3.35204	0.482046
ENSG00000087074.7	PPP1R15A	protein_coding	-0.264375	7.2024	0.971444			ENSG00000138032.20	PPM1B	protein_coding	-0.2701	5.29588	0.482046
ENSG00000104884.14	ERCC2	protein_coding	0.192604	4.24896	0.971444			ENSG00000124209.3	RAB22A	protein_coding	-0.213611	5.40345	0.482046
ENSG00000174238.14	PITPNA	protein_coding	-0.185605	7.02361	0.971444			ENSG00000157741.14	UBN2	protein_coding	-0.324632	4.91995	0.482046
ENSG00000240291.1	RP11-499P20.2	antisense	-0.375442	1.79124	0.971444			ENSG00000059145.18	UNKL	protein_coding	-0.224617	6.39611	0.482046
ENSG00000183087.14	GAS6	protein_coding	0.337185	3.27974	0.971444			ENSG00000155463.12	OXA1L	protein_coding	0.129798	7.16681	0.482046
ENSG00000121578.12	B4GALT4	protein_coding	0.231867	3.50401	0.971444			ENSG00000070061.14	IKBKAP	protein_coding	-0.198626	5.18344	0.482046
ENSG00000275700.4	AATF	protein_coding	-0.17093	5.63217	0.971444			ENSG00000139579.12	NABP2	protein_coding	0.255355	3.565	0.482046
ENSG00000169609.13	C15orf40	protein_coding	0.192025	4.07287	0.971444			ENSG00000108306.11	FBXL20	protein_coding	-0.264444	5.86441	0.482046
ENSG00000180423.4	HARBI1	protein_coding	0.352227	1.51055	0.971444			ENSG00000146021.14	KLHL3	protein_coding	-0.399864	3.45151	0.482046
ENSG00000153790.11	C7orf31	protein_coding	0.216533	2.79004	0.971444			ENSG00000165312.6	OTUD1	protein_coding	-0.277873	4.91851	0.482046
ENSG00000101782.14	RIOK3	protein_coding	0.372823	7.03912	0.971444			ENSG00000113263.12	ITK	protein_coding	-0.310213	6.80485	0.482046
ENSG00000172046.18	USP19	protein_coding	-0.13538	6.97869	0.971444			ENSG00000104142.10	VPS18	protein_coding	0.210141	5.49574	0.482046
ENSG00000211805.1	TRAV24	TR_V_gene	-1.0645	-0.357564	0.898428			ENSG00000185115.4	NDNL2	protein_coding	-0.179298	4.50599	0.482046
ENSG00000233730.1	RP4-666F24.3	lincRNA	-0.627846	1.0419	0.971444			ENSG00000161057.10	PSMC2	protein_coding	0.188462	4.71843	0.482046
ENSG00000172888.11	ZNF621	protein_coding	0.300779	4.05242	0.971444			ENSG00000163874.8	ZC3H12A	protein_coding	0.185188	5.40481	0.482046
ENSG00000246731.2	MGC16275	antisense	0.373672	1.71023	0.971444			ENSG00000117523.15	PRRC2C	protein_coding	-0.193186	8.17926	0.482046
ENSG00000186205.12	2021-03-01	protein_coding	-0.427863	4.87574	0.971444			ENSG00000137040.9	RANBP6	protein_coding	-0.406212	4.02446	0.48233
ENSG00000225450.1	RP3-508I15.14	antisense	-0.424424	1.8479	0.971444			ENSG00000143515.16	ATP8B2	protein_coding	-0.241112	7.32459	0.482046
ENSG00000261455.1	LINC01003	lincRNA	0.222198	3.17482	0.971444			ENSG00000103035.10	PSMD7	protein_coding	0.141817	5.31978	0.482046
ENSG00000160602.13	NEK8	protein_coding	-0.209935	4.10731	0.971444			ENSG00000261416.1	RP11-455F5.5	antisense	0.27693	4.05852	0.483096
ENSG00000260274.1	RP11-817O13.8	lincRNA	0.527198	0.601151	0.971444			ENSG00000156928.4	MALSU1	protein_coding	0.230197	3.27858	0.48233
ENSG00000119862.12	LGALSL	protein_coding	-0.354354	4.63001	0.971444			ENSG00000122390.17	NAA60	protein_coding	0.184965	6.31128	0.482046
ENSG00000138785.14	INTS12	protein_coding	-0.193871	3.19058	0.971444			ENSG00000164088.17	PPM1M	protein_coding	0.188598	7.1416	0.482285
ENSG00000178950.16	GAK	protein_coding	-0.113019	8.05294	0.971444			ENSG00000006534.15	ALDH3B1	protein_coding	0.317281	6.18272	0.482285
ENSG00000151304.5	SRFBP1	protein_coding	0.405111	1.64148	0.971444			ENSG00000087111.20	PIGS	protein_coding	0.139724	5.99886	0.48233
ENSG00000116353.15	MECR	protein_coding	0.278131	2.32464	0.971444			ENSG00000134061.5	CD180	protein_coding	0.314381	5.01536	0.48691
ENSG00000139531.12	SUOX	protein_coding	0.234162	3.66542	0.971444			ENSG00000108256.8	NUFIP2	protein_coding	-0.35791	6.96114	0.486148
ENSG00000155621.14	C9orf85	protein_coding	0.240375	2.43633	0.971444			ENSG00000107938.17	EDRF1	protein_coding	-0.251449	4.55221	0.491583
ENSG00000105810.9	CDK6	protein_coding	0.264496	4.53379	0.971444			ENSG00000152382.5	TADA1	protein_coding	-0.28319	2.75305	0.482046
ENSG00000272282.1	RP11-222K16.2	lincRNA	0.397006	2.51915	0.971444			ENSG00000147874.10	HAUS6	protein_coding	-0.343575	3.80168	0.491583
ENSG00000239282.7	GATSL3	protein_coding	0.465761	0.908307	0.971444			ENSG00000100321.14	SYNGR1	protein_coding	0.342829	3.30313	0.491583
ENSG00000134780.9	DAGLA	protein_coding	0.350739	2.70987	0.971444			ENSG00000244509.3	APOBEC3C	protein_coding	0.208991	6.85064	0.48691
ENSG00000181035.13	SLC25A42	protein_coding	0.217549	4.88031	0.971444			ENSG00000213676.10	ATF6B	protein_coding	0.127386	7.48739	0.489755
ENSG00000244486.7	SCARF2	protein_coding	0.315351	2.49323	0.971444			ENSG00000103653.16	CSK	protein_coding	0.192714	9.0504	0.491583
ENSG00000139211.6	AMIGO2	protein_coding	0.275567	3.28062	0.971444			ENSG00000197483.9	ZNF628	protein_coding	0.234471	3.682	0.491786
ENSG00000111224.13	PARP11	protein_coding	0.279266	3.33931	0.971444			ENSG00000123080.10	CDKN2C	protein_coding	0.335099	2.23554	0.481899
ENSG00000100239.15	PPP6R2	protein_coding	-0.11389	7.26049	0.971444			ENSG00000139793.18	MBNL2	protein_coding	-0.379437	3.68858	0.491786
ENSG00000235750.9	KIAA0040	protein_coding	-0.229329	7.57338	0.971444			ENSG00000106683.14	LIMK1	protein_coding	0.253309	5.83489	0.491583
ENSG00000185359.12	HGS	protein_coding	-0.143485	7.79721	0.971444			ENSG00000174547.13	MRPL11	protein_coding	0.25394	3.95578	0.491786
ENSG00000151882.11	CCL28	protein_coding	0.297809	2.64572	0.971444			ENSG00000184445.11	KNTC1	protein_coding	-0.344226	3.73271	0.491786
ENSG00000011198.7	ABHD5	protein_coding	-0.325936	5.44736	0.971444			ENSG00000152223.12	EPG5	protein_coding	-0.249044	5.76403	0.491583
ENSG00000259952.1	AC009133.15	antisense	-1.11875	-0.498285	0.898428			ENSG00000116133.11	DHCR24	protein_coding	0.420159	2.84	0.48691
ENSG00000198556.13	ZNF789	protein_coding	0.244162	3.56077	0.971444			ENSG00000197858.10	GPAA1	protein_coding	0.209405	5.98962	0.491583
ENSG00000145715.14	RASA1	protein_coding	0.279037	4.40272	0.971444			ENSG00000077549.17	CAPZB	protein_coding	0.175616	8.49457	0.491786
ENSG00000102967.11	DHODH	protein_coding	0.22679	2.84862	0.971444			ENSG00000028203.17	VEZT	protein_coding	-0.288541	3.87395	0.491786
ENSG00000272529.1	RP11-415F23.4	antisense	0.361456	2.24054	0.971444			ENSG00000147526.19	TACC1	protein_coding	-0.209492	7.21204	0.491786
ENSG00000033800.13	PIAS1	protein_coding	-0.182769	6.78883	0.971444			ENSG00000206573.8	THUMPD3-AS1	antisense	-0.24879	4.25664	0.491786
ENSG00000090581.9	GNPTG	protein_coding	-0.125577	5.97639	0.971444			ENSG00000154518.9	ATP5G3	protein_coding	0.199494	5.41014	0.491786
ENSG00000197081.12	IGF2R	protein_coding	-0.350811	9.6253	0.971444			ENSG00000128340.14	RAC2	protein_coding	0.18557	10.0091	0.491786
ENSG00000196312.11	HIATL2	protein_coding	0.344083	2.22172	0.971444			ENSG00000186818.12	LILRB4	protein_coding	0.37657	5.02611	0.491786
ENSG00000125869.9	LAMP5	protein_coding	0.502622	1.27927	0.971444			ENSG00000134575.9	ACP2	protein_coding	0.260536	4.38933	0.491786
ENSG00000175155.8	YPEL2	protein_coding	0.181053	5.18599	0.971444			ENSG00000138835.22	RGS3	protein_coding	0.209244	6.17003	0.491786
ENSG00000253364.1	RP11-731F5.2	lincRNA	0.741961	0.991344	0.971444			ENSG00000177426.20	TGIF1	protein_coding	-0.193103	4.29967	0.491786
ENSG00000161204.11	ABCF3	protein_coding	-0.12788	5.67895	0.971444			ENSG00000182606.14	TRAK1	protein_coding	-0.154596	5.85797	0.491786
ENSG00000149557.12	FEZ1	protein_coding	0.629669	1.01837	0.971444			ENSG00000159445.12	THEM4	protein_coding	-0.262735	5.29531	0.491786
ENSG00000075426.11	FOSL2	protein_coding	-0.301133	7.67801	0.971444			ENSG00000180228.12	PRKRA	protein_coding	-0.196208	3.84148	0.491786
ENSG00000168610.14	STAT3	protein_coding	-0.214981	8.68004	0.971444			ENSG00000167670.15	CHAF1A	protein_coding	0.227348	3.91162	0.491786
ENSG00000144381.16	HSPD1	protein_coding	-0.14646	5.74245	0.971444			ENSG00000141522.11	ARHGDIA	protein_coding	0.20665	8.70952	0.491786
ENSG00000047634.14	SCML1	protein_coding	0.505114	2.35762	0.971444			ENSG00000244486.7	SCARF2	protein_coding	0.378356	2.49323	0.482285
ENSG00000248980.1	RP11-87F15.2	antisense	-0.864947	-0.0936759	0.971364			ENSG00000180376.16	CCDC66	protein_coding	-0.299729	4.30495	0.491786
ENSG00000146409.10	SLC18B1	protein_coding	0.243632	3.75468	0.971444			ENSG00000170946.14	DNAJC24	protein_coding	-0.426749	2.38715	0.482046
ENSG00000084234.16	APLP2	protein_coding	-0.192583	8.69944	0.971444			ENSG00000167487.11	KLHL26	protein_coding	0.230362	3.42848	0.491786
ENSG00000155849.15	ELMO1	protein_coding	-0.154212	6.36725	0.971444			ENSG00000139697.11	SBNO1	protein_coding	-0.214077	6.0872	0.491786
ENSG00000187522.13	HSPA14	protein_coding	0.181165	3.81024	0.971444			ENSG00000146433.8	TMEM181	protein_coding	-0.312608	5.23328	0.491786
ENSG00000275791.1	TRBV10-3	TR_V_gene	-0.462396	1.48898	0.971444			ENSG00000185684.12	EP400NL	protein_coding	-0.274352	4.1833	0.491786
ENSG00000146232.14	NFKBIE	protein_coding	0.228517	4.78241	0.971444			ENSG00000139146.13	FAM60A	protein_coding	-0.303721	4.1348	0.491786
ENSG00000146063.18	TRIM41	protein_coding	0.10364	6.0353	0.971444			ENSG00000143554.13	SLC27A3	protein_coding	0.276582	6.16783	0.491786
ENSG00000110876.9	SELPLG	protein_coding	-0.21788	9.73968	0.971444			ENSG00000147202.17	DIAPH2	protein_coding	0.24901	3.82805	0.491786
ENSG00000103510.19	KAT8	protein_coding	-0.138044	6.43297	0.971444			ENSG00000198625.12	MDM4	protein_coding	-0.244473	7.1929	0.491786
ENSG00000225889.7	AC074289.1	antisense	-0.328601	6.81341	0.971444			ENSG00000169203.16	RP11-231C14.4	protein_coding	-0.522378	1.73653	0.47389
ENSG00000196976.6	LAGE3	protein_coding	0.277068	3.13323	0.971444			ENSG00000100427.15	MLC1	protein_coding	0.396947	4.18524	0.491786
ENSG00000250067.11	YJEFN3	protein_coding	-0.25715	3.34837	0.971444			ENSG00000204977.9	TRIM13	protein_coding	-0.227775	4.09347	0.491786
ENSG00000086730.16	LAT2	protein_coding	-0.227559	7.56412	0.971444			ENSG00000074800.13	ENO1	protein_coding	0.207371	8.58252	0.491786
ENSG00000197299.10	BLM	protein_coding	0.279724	2.76242	0.971444			ENSG00000037757.13	MRI1	protein_coding	-0.196975	5.61705	0.491786
ENSG00000117281.15	CD160	protein_coding	0.465153	3.25276	0.971444			ENSG00000278730.1	RP11-147L13.11	lincRNA	-0.16373	5.10205	0.491786
ENSG00000166377.19	ATP9B	protein_coding	0.155008	4.4654	0.971444			ENSG00000122986.13	HVCN1	protein_coding	0.192312	6.50567	0.491786
ENSG00000196839.12	ADA	protein_coding	0.240288	4.72239	0.971444			ENSG00000103540.16	CCP110	protein_coding	-0.33975	3.64753	0.491786
ENSG00000166532.15	RIMKLB	protein_coding	0.298448	3.26824	0.971444			ENSG00000101190.12	TCFL5	protein_coding	-0.245713	3.25163	0.491786
ENSG00000161981.10	SNRNP25	protein_coding	0.270313	3.00736	0.971444			ENSG00000126226.21	PCID2	protein_coding	-0.201842	4.73992	0.491786
ENSG00000281162.2	LINC01127	lincRNA	-0.450929	4.64348	0.971444			ENSG00000169359.13	SLC33A1	protein_coding	-0.287159	4.05555	0.491786
ENSG00000171492.14	LRRC8D	protein_coding	0.164776	5.05359	0.971444			ENSG00000133027.17	PEMT	protein_coding	0.283641	2.84614	0.491786
ENSG00000112294.12	ALDH5A1	protein_coding	0.341097	4.53545	0.971444			ENSG00000164180.13	TMEM161B	protein_coding	-0.420738	3.44632	0.491786
ENSG00000270210.1	RP11-373D23.3	lincRNA	-0.455114	1.70954	0.971444			ENSG00000020181.17	ADGRA2	protein_coding	0.415227	2.7369	0.491786
ENSG00000163902.11	RPN1	protein_coding	-0.139537	7.44571	0.971444			ENSG00000173276.13	ZBTB21	protein_coding	-0.346062	3.22738	0.491786
ENSG00000159556.9	ISL2	protein_coding	-0.470487	2.85699	0.971444			ENSG00000141956.13	PRDM15	protein_coding	-0.225096	4.42226	0.491786
ENSG00000223473.2	GS1-124K5.3	lincRNA	0.901008	0.138915	0.971444			ENSG00000014216.15	CAPN1	protein_coding	0.185635	7.77853	0.491786
ENSG00000163170.11	BOLA3	protein_coding	0.35111	1.65873	0.971444			ENSG00000144747.14	TMF1	protein_coding	-0.29117	5.20806	0.491786
ENSG00000133256.12	PDE6B	protein_coding	0.275757	2.789	0.971444			ENSG00000110442.11	COMMD9	protein_coding	0.205996	4.95263	0.491786
ENSG00000234444.9	ZNF736	protein_coding	0.361445	3.60768	0.971444			ENSG00000072756.16	TRNT1	protein_coding	-0.31564	3.47127	0.491786
ENSG00000102317.17	RBM3	protein_coding	0.144276	7.35045	0.971444			ENSG00000163728.10	TTC14	protein_coding	-0.392797	5.77755	0.491786
ENSG00000204390.9	HSPA1L	protein_coding	-0.229927	3.09058	0.971444			ENSG00000266338.6	NBPF15	protein_coding	-0.359849	4.50029	0.491786
ENSG00000182372.7	CLN8	protein_coding	0.183248	4.54657	0.971444			ENSG00000111450.13	STX2	protein_coding	-0.336605	4.07349	0.491786
ENSG00000108506.11	INTS2	protein_coding	0.387597	3.13734	0.971444			ENSG00000123607.14	TTC21B	protein_coding	-0.315177	3.59595	0.491786
ENSG00000141469.16	SLC14A1	protein_coding	0.521155	4.65098	0.971444			ENSG00000159082.17	SYNJ1	protein_coding	-0.314743	5.06962	0.491786
ENSG00000171310.10	CHST11	protein_coding	-0.194524	7.49124	0.971444			ENSG00000135900.3	MRPL44	protein_coding	0.211346	4.40341	0.491786
ENSG00000067182.7	TNFRSF1A	protein_coding	-0.250341	8.77901	0.971444			ENSG00000075711.20	DLG1	protein_coding	-0.267587	4.76351	0.491786
ENSG00000113838.12	TBCCD1	protein_coding	0.242242	2.53678	0.971444			ENSG00000281649.1	EBLN3	lincRNA	-0.346382	6.01365	0.491786
ENSG00000177030.16	DEAF1	protein_coding	-0.163414	4.71697	0.971444			ENSG00000166971.16	AKTIP	protein_coding	-0.23839	4.52755	0.491786
ENSG00000260565.6	CTD-2270P14.1	processed_transcript	0.289607	4.07579	0.971444			ENSG00000102804.14	TSC22D1	protein_coding	-0.275823	5.71804	0.491786
ENSG00000157259.6	GATAD1	protein_coding	0.168363	5.08561	0.971444			ENSG00000111640.14	GAPDH	protein_coding	0.227483	9.81924	0.491786
ENSG00000131061.13	ZNF341	protein_coding	-0.189093	4.26429	0.971444			ENSG00000127124.13	HIVEP3	protein_coding	0.335643	4.86359	0.491786
ENSG00000143632.14	ACTA1	protein_coding	-0.387261	1.54754	0.971444			ENSG00000143801.16	PSEN2	protein_coding	0.319113	2.31137	0.491786
ENSG00000103353.15	UBFD1	protein_coding	0.154972	4.73649	0.971444			ENSG00000185418.15	TARSL2	protein_coding	-0.252945	3.65616	0.492829
ENSG00000148832.14	PAOX	protein_coding	-0.257842	2.62342	0.971444			ENSG00000166860.2	ZBTB39	protein_coding	-0.302605	3.31089	0.491881
ENSG00000141219.15	C17orf80	protein_coding	0.193647	3.64724	0.971444			ENSG00000132424.14	PNISR	protein_coding	-0.289684	7.65487	0.491786
ENSG00000254860.5	TMEM9B-AS1	antisense	0.415967	1.53111	0.971444			ENSG00000203709.9	C1orf132	lincRNA	-0.362827	6.4069	0.491786
ENSG00000185432.11	METTL7A	protein_coding	0.165725	6.02259	0.971444			ENSG00000133794.17	ARNTL	protein_coding	-0.211161	5.53392	0.491786
ENSG00000142347.16	MYO1F	protein_coding	-0.219137	11.1533	0.971444			ENSG00000134324.11	LPIN1	protein_coding	-0.23469	5.627	0.491786
ENSG00000216490.3	IFI30	protein_coding	-0.294642	2.78828	0.971444			ENSG00000119514.6	GALNT12	protein_coding	-0.328532	2.51237	0.491786
ENSG00000188690.12	UROS	protein_coding	0.19004	4.5897	0.971444			ENSG00000108848.15	LUC7L3	protein_coding	-0.271401	7.35676	0.491786
ENSG00000183605.16	SFXN4	protein_coding	0.271931	2.86389	0.971444			ENSG00000185627.17	PSMD13	protein_coding	0.161438	6.25414	0.491786
ENSG00000246084.2	CTD-2506J14.1	lincRNA	0.665265	0.577428	0.971444			ENSG00000260837.1	RP11-434B12.1	lincRNA	-0.44975	1.92854	0.482046
ENSG00000241764.3	AC002467.7	antisense	-0.485018	1.08014	0.971444			ENSG00000164211.12	STARD4	protein_coding	-0.562593	2.37337	0.491786
ENSG00000175224.16	ATG13	protein_coding	-0.109486	6.64549	0.971444			ENSG00000103365.15	GGA2	protein_coding	-0.155987	6.66489	0.491786
ENSG00000198169.8	ZNF251	protein_coding	0.232123	3.65686	0.971444			ENSG00000152495.10	CAMK4	protein_coding	-0.356736	5.35756	0.491786
ENSG00000144959.9	NCEH1	protein_coding	0.29815	2.51532	0.971444			ENSG00000164300.15	SERINC5	protein_coding	-0.239161	6.03965	0.491786
ENSG00000197599.12	CCDC154	protein_coding	-0.27527	3.48078	0.971444			ENSG00000164983.7	TMEM65	protein_coding	-0.29921	4.7231	0.497184
ENSG00000151498.11	ACAD8	protein_coding	0.150683	4.76324	0.971444			ENSG00000274922.1	RP11-88E10.5	lincRNA	0.390453	2.15323	0.491786
ENSG00000226471.6	CTA-292E10.6	antisense	0.529389	0.518932	0.971444			ENSG00000133678.13	TMEM254	protein_coding	0.233956	3.25854	0.497184
ENSG00000160469.16	BRSK1	protein_coding	-0.444778	2.51346	0.971444			ENSG00000258441.1	LINC00641	processed_transcript	-0.31836	3.90781	0.497184
ENSG00000161638.10	ITGA5	protein_coding	-0.202381	8.13933	0.971444			ENSG00000141385.9	AFG3L2	protein_coding	0.161694	4.63274	0.497184
ENSG00000239213.5	NCK1-AS1	antisense	0.423965	0.916897	0.971444			ENSG00000091164.12	TXNL1	protein_coding	0.177411	5.07736	0.495616
ENSG00000115902.10	SLC1A4	protein_coding	0.302585	3.48467	0.971444			ENSG00000188811.12	NHLRC3	protein_coding	-0.323681	3.97845	0.497184
ENSG00000126953.5	TIMM8A	protein_coding	0.333035	1.45484	0.971444			ENSG00000152133.14	GPATCH11	protein_coding	-0.245972	3.74536	0.497184
ENSG00000197852.9	FAM212B	protein_coding	-0.278158	7.6334	0.971444			ENSG00000176142.12	TMEM39A	protein_coding	-0.191736	4.11098	0.497184
ENSG00000246223.8	LINC01550	lincRNA	0.314348	2.82626	0.971444			ENSG00000154803.12	FLCN	protein_coding	-0.202274	5.68638	0.492829
ENSG00000240710.1	RP11-430C7.4	antisense	0.617136	0.917074	0.971444			ENSG00000163257.10	DCAF16	protein_coding	-0.245818	4.96626	0.497184
ENSG00000166484.19	MAPK7	protein_coding	0.157703	5.06865	0.971444			ENSG00000099940.11	SNAP29	protein_coding	0.13887	5.65084	0.495616
ENSG00000178234.12	GALNT11	protein_coding	0.1768	4.17419	0.971444			ENSG00000026751.16	SLAMF7	protein_coding	0.337904	5.80626	0.495616
ENSG00000270589.1	RP11-348N5.7	antisense	0.621687	1.01025	0.971444			ENSG00000116670.14	MAD2L2	protein_coding	0.240574	4.28326	0.497184
ENSG00000187866.7	FAM122A	protein_coding	0.142769	4.70823	0.971444			ENSG00000163466.15	ARPC2	protein_coding	0.170146	9.39946	0.497184
ENSG00000031081.10	ARHGAP31	protein_coding	0.255401	4.09654	0.971444			ENSG00000065427.14	KARS	protein_coding	0.183279	6.40709	0.495616
ENSG00000198176.12	TFDP1	protein_coding	0.315786	5.845	0.971444			ENSG00000168646.12	AXIN2	protein_coding	-0.381525	3.27488	0.497184
ENSG00000214530.7	STARD10	protein_coding	-0.288669	5.04641	0.971444			ENSG00000128000.15	ZNF780B	protein_coding	-0.407347	3.80414	0.502239
ENSG00000261996.1	CTC-281F24.1	lincRNA	0.769504	0.438065	0.971444			ENSG00000118922.16	KLF12	protein_coding	-0.444219	5.15426	0.497184
ENSG00000171649.11	ZIK1	protein_coding	0.317786	2.24797	0.971444			ENSG00000160094.14	ZNF362	protein_coding	0.170398	5.28014	0.497184
ENSG00000159921.14	GNE	protein_coding	0.2198	3.53906	0.971444			ENSG00000181045.14	SLC26A11	protein_coding	-0.234449	5.32439	0.497184
ENSG00000138964.16	PARVG	protein_coding	-0.133002	8.46238	0.971444			ENSG00000071073.12	MGAT4A	protein_coding	-0.277806	6.14709	0.497184
ENSG00000115355.15	CCDC88A	protein_coding	0.296436	5.05652	0.971444			ENSG00000175166.16	PSMD2	protein_coding	0.12877	6.63871	0.497184
ENSG00000129250.11	KIF1C	protein_coding	-0.157967	5.66396	0.971444			ENSG00000143443.9	C1orf56	protein_coding	0.392295	1.95544	0.491786
ENSG00000169490.16	TM2D2	protein_coding	0.160427	3.78903	0.971444			ENSG00000130595.16	TNNT3	protein_coding	0.361683	3.39817	0.506561
ENSG00000114988.11	LMAN2L	protein_coding	-0.187893	3.0547	0.971444			ENSG00000163902.11	RPN1	protein_coding	0.15408	7.44571	0.497184
ENSG00000245556.2	SCAMP1-AS1	lincRNA	0.232707	2.59876	0.971444			ENSG00000090372.14	STRN4	protein_coding	0.189716	7.55896	0.497184
ENSG00000162601.9	MYSM1	protein_coding	0.394706	5.10886	0.971444			ENSG00000151148.13	UBE3B	protein_coding	-0.152477	5.91317	0.497184
ENSG00000159713.10	TPPP3	protein_coding	-0.375508	3.36734	0.971444			ENSG00000227495.1	AC109333.10	antisense	0.63986	0.514772	0.456946
ENSG00000185033.14	SEMA4B	protein_coding	-0.213768	6.99879	0.971444			ENSG00000173692.12	PSMD1	protein_coding	0.140089	5.2243	0.502239
ENSG00000150753.11	CCT5	protein_coding	-0.114931	6.4219	0.971444			ENSG00000138030.12	KHK	protein_coding	-0.426914	1.76335	0.482046
ENSG00000165092.12	ALDH1A1	protein_coding	-0.363841	3.7136	0.971444			ENSG00000136527.17	TRA2B	protein_coding	-0.14129	6.36344	0.497184
ENSG00000105281.12	SLC1A5	protein_coding	0.333487	6.11486	0.971444			ENSG00000115524.15	SF3B1	protein_coding	-0.260715	8.79697	0.505206
ENSG00000100439.10	ABHD4	protein_coding	-0.187432	5.81742	0.971444			ENSG00000141349.8	G6PC3	protein_coding	0.254991	3.94675	0.506561
ENSG00000006062.13	MAP3K14	protein_coding	-0.119826	6.17698	0.971444			ENSG00000132423.10	COQ3	protein_coding	0.501851	0.862175	0.456946
ENSG00000101849.15	TBL1X	protein_coding	-0.193211	7.32565	0.971444			ENSG00000076321.10	KLHL20	protein_coding	-0.318317	3.18141	0.506561
ENSG00000011143.16	MKS1	protein_coding	0.224166	2.94485	0.971444			ENSG00000197147.12	LRRC8B	protein_coding	-0.32968	3.37035	0.506561
ENSG00000233184.6	RP11-421L21.3	antisense	0.338259	2.64245	0.971444			ENSG00000177963.12	RIC8A	protein_coding	0.137461	6.49942	0.499253
ENSG00000198015.12	MRPL42	protein_coding	0.239383	4.35396	0.971444			ENSG00000228393.3	LINC01004	antisense	-0.441512	1.32949	0.471897
ENSG00000184979.9	USP18	protein_coding	0.693238	1.31229	0.971444			ENSG00000114353.16	GNAI2	protein_coding	0.207408	10.2594	0.506561
ENSG00000211790.2	TRAV8-4	TR_V_gene	0.547665	1.55318	0.971444			ENSG00000111846.15	GCNT2	protein_coding	-0.339162	2.428	0.497184
ENSG00000135299.16	ANKRD6	protein_coding	0.26051	2.76499	0.971444			ENSG00000182568.16	SATB1	protein_coding	-0.27139	6.80861	0.503317
ENSG00000215447.7	BX322557.10	processed_transcript	0.406096	1.49261	0.971444			ENSG00000112941.12	PAPD7	protein_coding	-0.154853	4.6927	0.506561
ENSG00000160957.12	RECQL4	protein_coding	0.337763	2.33182	0.971444			ENSG00000204271.10	SPIN3	protein_coding	-0.592149	1.46621	0.473456
ENSG00000198952.8	SMG5	protein_coding	-0.151204	7.12904	0.971444			ENSG00000204843.12	DCTN1	protein_coding	0.160618	6.74845	0.506392
ENSG00000187531.13	SIRT7	protein_coding	-0.135507	6.87222	0.971444			ENSG00000167850.3	CD300C	protein_coding	0.3142	4.19185	0.506561
ENSG00000100523.14	DDHD1	protein_coding	0.288941	5.14558	0.971444			ENSG00000196428.12	TSC22D2	protein_coding	-0.260614	4.70466	0.506561
ENSG00000185115.4	NDNL2	protein_coding	0.151043	4.50599	0.971444			ENSG00000236088.9	COX10-AS1	processed_transcript	-0.453218	2.04621	0.491786
ENSG00000166579.15	NDEL1	protein_coding	-0.220979	7.21797	0.971444			ENSG00000114982.17	KANSL3	protein_coding	-0.142115	6.18956	0.506561
ENSG00000115425.13	PECR	protein_coding	0.274862	2.53833	0.971444			ENSG00000244038.9	DDOST	protein_coding	0.153228	6.61263	0.506561
ENSG00000164808.16	SPIDR	protein_coding	-0.151582	5.08717	0.971444			ENSG00000198932.12	GPRASP1	protein_coding	-0.337914	4.56136	0.508519
ENSG00000272333.5	KMT2B	protein_coding	-0.151963	8.03055	0.971444			ENSG00000170265.11	ZNF282	protein_coding	0.189308	4.78525	0.506561
ENSG00000124602.9	UNC5CL	protein_coding	0.231227	2.94913	0.971444			ENSG00000257621.7	PSMA3-AS1	antisense	-0.325012	6.60414	0.506561
ENSG00000161202.17	DVL3	protein_coding	-0.124534	6.83755	0.971444			ENSG00000162231.13	NXF1	protein_coding	-0.114996	7.79672	0.506561
ENSG00000145241.10	CENPC	protein_coding	0.286783	3.998	0.971444			ENSG00000105497.7	ZNF175	protein_coding	-0.275876	3.14586	0.510491
ENSG00000172336.4	POP7	protein_coding	0.236408	3.40747	0.971444			ENSG00000137478.14	FCHSD2	protein_coding	-0.163624	5.93215	0.506561
ENSG00000137871.19	ZNF280D	protein_coding	0.280587	3.66021	0.971444			ENSG00000111731.12	C2CD5	protein_coding	-0.326648	5.19674	0.506561
ENSG00000076924.11	XAB2	protein_coding	-0.137734	6.59589	0.971444			ENSG00000197498.12	RPF2	protein_coding	0.297607	2.81731	0.508059
ENSG00000128915.11	ICE2	protein_coding	0.245796	4.40145	0.971444			ENSG00000152234.15	ATP5A1	protein_coding	0.119863	7.24919	0.506561
ENSG00000196562.14	SULF2	protein_coding	-0.267206	7.61966	0.971444			ENSG00000075292.18	ZNF638	protein_coding	-0.266457	6.23732	0.506561
ENSG00000140525.17	FANCI	protein_coding	0.272428	2.74252	0.971444			ENSG00000137710.14	RDX	protein_coding	-0.303034	3.15647	0.510491
ENSG00000099330.8	OCEL1	protein_coding	-0.206987	4.32883	0.971444			ENSG00000014164.6	ZC3H3	protein_coding	0.217193	6.24241	0.506561
ENSG00000132581.9	SDF2	protein_coding	-0.169717	4.9279	0.971444			ENSG00000221944.4	TIGD1	protein_coding	-0.517788	1.75959	0.491786
ENSG00000267080.5	ASB16-AS1	antisense	0.15385	5.0641	0.971444			ENSG00000185246.17	PRPF39	protein_coding	-0.387851	4.40249	0.510491
ENSG00000064547.13	LPAR2	protein_coding	-0.273571	8.30801	0.971444			ENSG00000277161.1	PIGW	protein_coding	-0.483339	1.50766	0.482046
ENSG00000141480.17	ARRB2	protein_coding	-0.210204	10.1759	0.971444			ENSG00000198081.10	ZBTB14	protein_coding	-0.226577	4.33207	0.510491
ENSG00000165949.12	IFI27	protein_coding	1.1209	3.19344	0.971444			ENSG00000100823.11	APEX1	protein_coding	0.187029	6.22359	0.506561
ENSG00000249592.5	RP11-440L14.1	antisense	0.348017	2.34301	0.971444			ENSG00000179222.17	MAGED1	protein_coding	0.226942	4.71316	0.510491
ENSG00000205090.8	TMEM240	protein_coding	-0.54008	0.240268	0.971444			ENSG00000090565.15	RAB11FIP3	protein_coding	-0.188183	5.45027	0.506561
ENSG00000262332.1	RP11-517A5.7	antisense	-0.901127	0.345745	0.971444			ENSG00000171295.12	ZNF440	protein_coding	-0.260687	3.5396	0.510491
ENSG00000163900.10	TMEM41A	protein_coding	0.183378	3.3243	0.971444			ENSG00000168970.20	JMJD7-PLA2G4B	protein_coding	-0.289136	4.35209	0.510491
ENSG00000126391.13	FRMD8	protein_coding	-0.148881	6.61092	0.971444			ENSG00000198000.11	NOL8	protein_coding	-0.221631	4.95929	0.510491
ENSG00000130338.12	TULP4	protein_coding	0.258781	4.19923	0.971444			ENSG00000174227.15	PIGG	protein_coding	-0.171463	5.92451	0.506561
ENSG00000141026.5	MED9	protein_coding	0.186479	3.27419	0.971444			ENSG00000163606.10	CD200R1	protein_coding	-0.378677	2.57127	0.506561
ENSG00000277782.1	RP11-775C24.5	lincRNA	0.971011	-1.04229	0.971364			ENSG00000132361.16	CLUH	protein_coding	0.194477	5.87207	0.506561
ENSG00000231233.1	CFAP58-AS1	antisense	0.617556	1.38579	0.971444			ENSG00000075624.13	ACTB	protein_coding	0.197439	13.0732	0.510491
ENSG00000196652.11	ZKSCAN5	protein_coding	0.169311	3.55882	0.971444			ENSG00000198399.14	ITSN2	protein_coding	-0.221566	6.90049	0.506561
ENSG00000259065.1	RP5-1021I20.1	antisense	0.786497	-0.209157	0.971444			ENSG00000013563.13	DNASE1L1	protein_coding	0.177051	5.7641	0.506561
ENSG00000006530.15	AGK	protein_coding	0.201777	3.72366	0.971444			ENSG00000213694.3	S1PR3	protein_coding	0.375517	3.31709	0.510491
ENSG00000274678.1	RP11-2C24.7	lincRNA	0.91971	-0.71268	0.971444			ENSG00000107863.16	ARHGAP21	protein_coding	-0.302127	4.95124	0.510491
ENSG00000211445.11	GPX3	protein_coding	-0.588327	1.27848	0.971444			ENSG00000162852.13	CNST	protein_coding	-0.266189	5.22901	0.510491
ENSG00000225032.5	RP11-228B15.4	antisense	0.267155	3.70004	0.971444			ENSG00000152409.8	JMY	protein_coding	-0.374188	3.72841	0.510491
ENSG00000232098.3	CTD-2619J13.14	lincRNA	0.230447	3.55843	0.971444			ENSG00000139675.11	HNRNPA1L2	protein_coding	-0.321298	2.42048	0.506561
ENSG00000232912.5	RP5-1115A15.1	antisense	-0.302603	2.73272	0.971444			ENSG00000154582.16	TCEB1	protein_coding	0.247221	3.80096	0.510951
ENSG00000153140.8	CETN3	protein_coding	0.357902	1.63291	0.971444			ENSG00000270189.1	RP11-258C19.7	lincRNA	-0.430349	2.47807	0.506561
ENSG00000172530.19	BANP	protein_coding	-0.171627	5.82085	0.971444			ENSG00000051825.14	MPHOSPH9	protein_coding	-0.326008	4.4073	0.510491
ENSG00000173548.8	SNX33	protein_coding	-0.206917	3.29117	0.971444			ENSG00000136874.10	STX17	protein_coding	-0.32412	3.20321	0.510491
ENSG00000117408.10	IPO13	protein_coding	-0.152786	4.7554	0.971444			ENSG00000184545.10	DUSP8	protein_coding	-0.391164	2.84477	0.510491
ENSG00000196411.9	EPHB4	protein_coding	-0.28644	5.19594	0.971444			ENSG00000149503.12	INCENP	protein_coding	-0.268214	3.67208	0.51164
ENSG00000232645.5	LINC01431	lincRNA	0.797389	-0.465174	0.971444			ENSG00000129003.15	VPS13C	protein_coding	-0.403566	6.32987	0.510491
ENSG00000108733.9	PEX12	protein_coding	-0.304888	2.00226	0.971444			ENSG00000172878.13	METAP1D	protein_coding	-0.280928	2.71467	0.510491
ENSG00000272148.1	RP11-195B17.1	antisense	0.552419	-0.0474506	0.971444			ENSG00000166135.13	HIF1AN	protein_coding	-0.093566	6.54116	0.510491
ENSG00000205517.12	RGL3	protein_coding	-0.57196	1.56689	0.971444			ENSG00000105329.9	TGFB1	protein_coding	0.195016	9.64059	0.510491
ENSG00000239855.1	IGKV1-6	IG_V_gene	1.07049	0.975304	0.971444			ENSG00000095574.11	IKZF5	protein_coding	-0.308639	4.25578	0.51164
ENSG00000180098.9	TRNAU1AP	protein_coding	0.178437	4.18384	0.971444			ENSG00000067829.18	IDH3G	protein_coding	0.196821	6.11039	0.510491
ENSG00000156804.7	FBXO32	protein_coding	0.247613	3.95187	0.971444			ENSG00000130844.16	ZNF331	protein_coding	-0.2514	3.98164	0.51511
ENSG00000213445.8	SIPA1	protein_coding	-0.150209	9.07512	0.971444			ENSG00000089818.16	NECAP1	protein_coding	-0.205252	5.06139	0.510491
[truncated: 11,189 more rows]

## Sheet: Fig5F
G4_lo_d7_vs_d1								G4_hi_d7_vs_d1
[truncated: 11,799 more rows]

## Sheet: FigS1
Comparison	pathway	pval	padj	log2err	ES	NES	size	leadingEdge
[truncated: 144 more rows]

## Sheet: FigS2
	G1_Day3	G1_Day7	G1_Day29	G1_Day85	G1_Day92	G1_Day113	G2_Day3	G2_Day7	G2_Day29	G2_Day85	G2_Day92	G2_Day113	G4_Day3	G4_Day7	G4_Day29	G4_Day85	G4_Day92	G4_Day113	G5_Day3	G5_Day7	G5_Day29	G5_Day85	G5_Day92	G5_Day113
[truncated: 35 more rows]
